# Supplementary material for: A Commensal Bacterium Promotes Virulence of an Opportunistic Pathogen via Cross-Respiration
Source: mBio. 2016 Jun 28;7(3):e00782-16. doi: 10.1128/mBio.00782-16 (PMC4916382; doi:10.1128/mBio.00782-16)
Supplement: Dataset S2 — Spreadsheets showing raw differential fitness analyses and summarizing fitness determinants identified in Tn-seq experiments. Download [file mbo003162854sd2.xlsx]

## Sheet: key
Tab name	Description
VT1169.gff	the Aa VT1169 gff file
ox-v-anox (1)	the gff file with the DESeq2 results from the oxic vs. anoxic comparison
	features with a negative fold change are required for anoxic growth; features with a positive fold change are required for oxic growth
	'lfc' and 'padj' are the log2 fold change and adjusted p value for full-length genes and intergenic regions
	'lfc.trim' and 'padj.trim' are the log2 fold change and adjusted p value for genes when the 3' 10% of the gene is trimmed
	'-sites' and '+sites' are the numbers of sites within a feature that have significant (padj < 0.05) negative and positive fold changes
	'lfc.sites' and 'padj.sites' are the log2 fold changes and adjusted p values for significant sites
	if '-fit?' is marked as a hit, then the full-length or trimmed feature has lfc < 0 and padj < 0.05, or the full-length (and, for genes, trimmed) feature has lfc < 0 and at least 1 site with lfc < 0 and padj < 0.05
	if '+fit?' is marked as a hit, then the full-length or trimmed feature has lfc > 0 and padj < 0.05, or the full-length (and, for genes, trimmed) feature has lfc > 0 and at least 1 site with lfc > 0 and padj < 0.05
	'hit?' is marked as a hit if either '-fit?' or '+fit?' is marked as a hit
ox-v-anox (2)	the differentially fit genes from the oxic vs. anoxic comparison, ordered by category
	anoxic fitness determinants are highlighted red; oxic fitness determinants are highlighted green
	chemical reactions in the 'activity' column are from the KEGG website
	B = biosynthesis; T = transport; C = catabolism; R = regulation; E = enzymatiy activity; O = other activity
ox-v-mono	the gff file with the DESeq2 results from the oxic vs. mono-infection comparison
	features with a negative fold change are required in mono-infection; features with a positive fold change are required for oxic growth in vitro
	column names are the same as described for the ox-v-anox (1) spreadsheet
anox-v-mono	the gff file with the DESeq2 results from the anoxic vs. mono-infection comparison
	features with a negative fold change are required in mono-infection; features with a positive fold change are required for anoxic growth in vitro
	column names are the same as described for the ox-v-anox (1) spreadsheet
mono (1)	the combined DESeq2 results from the in vitro oxic vs. mono-infection and in vitro anoxic vs. mono-infection comparisons
	mono-infection fitness determinants are highlighted in red; in vitro fitness determinants are highlighted in green
	'in vitro' is equivalent to TSBYE (tryptic soy broth + yeast extract, the media used for the in vitro conditions)
	fitness determinants potentially related to anoxic or oxic stress conditions are highlighted blue and yellow, respectively
	a fitness determinant is labeled 'mono' if it was a fitness determinant in both comparisons to the in vitro conditions
	a fitness determinant is labeled 'mono?' if it was a fitness determinant in only one of the comparisons to the in vitro conditions
	a fitness determinant with the 'oxygen?' column marked as '-' was also an anoxic fitness determinant
	a fitness determinant with the 'oxygen?' column marked as '+' was also an oxic fitness determinant
	a mono-infection fitness determinant with the 'oxygen?' column marked as '-?' was only a fitness determinant in the comparison to the oxic condition
	a mono-infection fitness determinant with the 'oxygen?' column marked as '+?' was only a fitness determinant in the comparison to the anoxic condition
	an in vitro fitness determinant with the 'oxygen?' column marked as '-?' was only a fitness determinant when the anoxic condition was compared to mono-infection
	an in vitro fitness determinant with the 'oxygen?' column marked as '+?' was only a fitness determinant when the oxic condition was compared to mono-infection
mono (2)	the differentially fit genes from the in vitro vs. mono-infection comparisons, ordered by category
	the key is the same as for the mono (1) spreadsheet
	chemical reactions in the 'activity' column are from the KEGG website
	B = biosynthesis; T = transport; C = catabolism; R = regulation; E = enzymatiy activity; O = other activity
amino acids	genes from the mono (2) spreadsheet related to amino acids
ox-v-co	the gff file with the DESeq2 results from the oxic vs. co-infection comparison
	features with a negative fold change are required in co-infection; features with a positive fold change are required for oxic growth in vitro
	column names are the same as described for the ox-v-anox (1) spreadsheet
anox-v-co	the gff file with the DESeq2 results from the anoxic vs. co-infection comparison
	features with a negative fold change are required in co-infection; features with a positive fold change are required for anoxic growth in vitro
	column names are the same as described for the ox-v-anox (1) spreadsheet
mono-v-co (1)	the gff file with the DESeq2 results from the mono-infection vs. co-infection comparison
	features with a negative fold change are required in co-infection; features with a positive fold change are required for mono-infection
	column names are the same as described for the ox-v-anox (1) spreadsheet
	additionally shown are the (non-adjusted) p values for full-length features and 3' 10% trimmed genes
	if '-fit?' is marked as a hit, then the full-length or trimmed feature has lfc < 0 and pval or padj < 0.05, or the full-length (and, for genes, trimmed) feature has lfc < 0 and at least 1 site with lfc < 0 and padj < 0.05
	if '+fit?' is marked as a hit, then the full-length or trimmed feature has lfc > 0 and pval or padj < 0.05, or the full-length (and, for genes, trimmed) feature has lfc > 0 and at least 1 site with lfc > 0 and padj < 0.05
mono-v-co (2)	the differentially fit genes from the mono-infection vs. co-infection comparison, ordered by category
	also included are genes that are mono-infection specific (required in mono- but not co-infection, as compared to the in vitro conditions) and co-infection specific (required in co- but not mono-infection)
	mono- and co-infection specific fitness determinants are designated with an asterisk
amino aicds (co)	genes from the mono-v-co (2) spreadsheet related to amino acids
mono-v-co (specific)	genes from the mono-v-co (2) spreadsheet that are specific to mono- or co-infection, as compared to the in vitro conditions
COGs	results from the COG enrichment analysis
	+ indicates the number of fitness determinants (or genes in the genome) that are in a COG category
	- indicates the number of fitness determnants (or genes in the genome) that are not in a COG cateogry
	'fold enrich' is the percent of fitness determinants divided by the percent of the genes in the genome that are in a COG category
	'P' is the (non-adjusted) p value for the significance of enrichment as calculated by a one-tailed Fisher's exact test in R
	p values highlighted in yellow are less than 0.1
KEGG modules	results from the KEGG modules analysis
	'genes in module' is the number of genes in the genome or genes that are not fitness determinants for a condition that are in a module
	'blocks missing' is the number of steps in a module that cannot be completed because the responsible gene(s) is putatively absent from the genome or because the gene is a fitness determinant
	therefore, if more blocks in a KEGG module were missing for a condition than for the genome, that module was considered a fitness determinant for that condition
	'genes in module' and 'blocks missing' were determined using the Reconstruct Modules feature on the KEGG website: http://www.genome.jp/kegg/tool/map_module.html
	input gene lists for Reconstruct Modules were prepared by removing genes/K numbers from the full genome list that were fitness determinants for a condition
	the 'Anoxic' and 'Oxic' column headers indicate the results when the only fitness determinants considered for a condition were those that were also an anoxic or oxic fitness determinant
	therefore, if more blocks in a KEGG module were missing for the Anoxic or Oxic column of a condition than for the genome, that module was considered a fitness determinant for that condition potentially because of anoxic- or oxic-associated stress conditions

## Sheet: VT1169.gff
locus_tag	feature	start	end	length	strand	name	product	K number	K pathway	K module	COG	COG	note	order'	order
:VT1169_0001	intergenic	1	283	282	.									2059	1
VT1169_0001	CDS	283	708	425	+		multidrug transporter							1	2
VT1169_0001:VT1169_0002	intergenic	708	1132	424	.									2060	3
VT1169_0002	CDS	1132	1761	629	+		integrase	K07497			COG2801	L		2	4
VT1169_0002:VT1169_0003	intergenic	1761	1836	75	.									2061	5
VT1169_0003	CDS	1836	2441	605	+	E3.8.1.2	2-haloacid dehalogenase [EC:3.8.1.2]	K01560	Chlorocyclohexane and chlorobenzene degradation		COG1011	R		3	6
VT1169_0003:VT1169_0004	intergenic	2441	3348	907	.									2062	7
VT1169_0004	CDS	3348	4385	1037	-		hypothetical protein							4	8
VT1169_0004:VT1169_0005	intergenic	4385	4567	182	.									2063	9
VT1169_0005	CDS	4567	5985	1418	-	aspA	aspartate ammonia-lyase [EC:4.3.1.1]	K01744	Alanine, aspartate and glutamate metabolism		COG1027	E	catalyzes the formation of fumarate from aspartate%3B Derived by automated computational analysis using gene prediction method: Protein Homology.	5	10
VT1169_0005:VT1169_0006	intergenic	5985	6215	230	.									2064	11
VT1169_0006	CDS	6215	6697	482	+		exclusion suppressor FxsA	K07113			COG3030	R		6	12
VT1169_0006:VT1169_0007	intergenic	6697	6784	87	.									2065	13
VT1169_0007	CDS	6784	7074	290	+		molecular chaperone GroES	K04078			COG0234	O	10 kDa chaperonin%3B Cpn10%3B GroES%3B forms homoheptameric ring%3B binds to one or both ends of the GroEL double barrel in the presence of adenine nucleotides capping it%3B folding of unfolded substrates initiates in a GroEL-substrate bound and capped by GroES%3B release of the folded substrate is dependent on ATP binding and hydrolysis in the trans ring%3B Derived by automated computational ana…	7	14
VT1169_0007:VT1169_0008	intergenic	7074	7195	121	.									2066	15
VT1169_0008	CDS	7195	8838	1643	+	groEL	chaperonin GroEL	K04077	mRNA degradation;Other RNA degradation factors;RNA degradation chaperones;Chaperones and folding catalysts;Heat shock proteins		COG0459	O	60 kDa chaperone family%3B promotes refolding of misfolded polypeptides especially under stressful conditions%3B forms two stacked rings of heptamers to form a barrel-shaped 14mer%3B ends can be capped by GroES%3B misfolded proteins enter the barrel where they are refolded when GroES binds%3B many bacteria have multiple copies of the groEL gene which are active under different environmental condi…	8	16
VT1169_0008:VT1169_0009	intergenic	8838	8927	89	.									2067	17
VT1169_0009	CDS	8927	9784	857	-	folD	methylenetetrahydrofolate dehydrogenase (NADP+) / methenyltetrahydrofolate cyclohydrolase [EC:1.5.1.5 3.5.4.9]	K01491	Carbon metabolism;One carbon pool by folate	M00140 C1-unit interconversion, prokaryotes	COG0190	H		9	18
VT1169_0009:VT1169_0010	intergenic	9784	9941	157	.									2068	19
VT1169_0010	tRNA	9941	10017	76	+		tRNA-Pro							10	20
VT1169_0010:VT1169_0011	intergenic	10017	10051	34	.									2069	21
VT1169_0011	tRNA	10051	10127	76	+		tRNA-Arg							11	22
VT1169_0011:VT1169_0012	intergenic	10127	10201	74	.									2070	23
VT1169_0012	CDS	10201	10971	770	-		integrase							12	24
VT1169_0012:VT1169_0013	intergenic	10971	11004	33	.									2071	25
VT1169_0013	CDS	11004	11189	185	-		transposase							13	26
VT1169_0013:VT1169_0014	intergenic	11189	11449	260	.									2072	27
VT1169_0014	CDS	11449	11805	356	-	dgkA, DGK	diacylglycerol kinase (ATP) [EC:2.7.1.107]	K00901	Glycerolipid metabolism;Glycerophospholipid metabolism		COG0818	M		14	28
VT1169_0014:VT1169_0015	intergenic	11805	11830	25	.									2073	29
VT1169_0015	CDS	11830	14061	2231	-	relA	GTP pyrophosphokinase [EC:2.7.6.5]	K00951	Purine metabolism		COG0317	TK	(p)ppGpp synthetase%3B catalyzes the formation of pppGpp and ppGpp from ATP and GTP or GDP%3B Derived by automated computational analysis using gene prediction method: Protein Homology.	15	30
VT1169_0015:VT1169_0016	intergenic	14061	14071	10	.									2074	31
VT1169_0016	CDS	14071	15387	1316	-	rumA	23S rRNA (uracil1939-C5)-methyltransferase [EC:2.1.1.190]	K03215	Ribosome biogenesis;rRNA modification factors;23S rRNA modification factors		COG2265	J		16	32
VT1169_0016:VT1169_0017	intergenic	15387	15389	2	.									2075	33
VT1169_0017	CDS	15389	16075	686	-	recO	DNA repair protein RecO (recombination protein O)	K03584	Homologous recombination		COG1381	L	involved in DNA repair and RecFOR pathway recombination%3B RecFOR proteins displace ssDNA-binding protein and facilitate the production of RecA-coated ssDNA%3B Derived by automated computational analysis using gene prediction method: Protein Homology.	17	34
VT1169_0017:VT1169_0018	intergenic	16075	16372	297	.									2076	35
VT1169_0018	CDS	16372	17220	848	-	tsf	elongation factor Ts	K02357	Translation factors;Elongation factors		COG0264	J	EF-Ts%3B functions during elongation stage of protein translation%3B forms a dimer%3B associates with EF-Tu-GDP complex and promotes exchange of GDP to GTP resulting in regeneration of the active form of EF-Tu%3B Derived by automated computational analysis using gene prediction method: Protein Homology.	18	36
VT1169_0018:VT1169_0019	intergenic	17220	17375	155	.									2077	37
VT1169_0019	CDS	17375	18097	722	-	RP-S2, MRPS2, rpsB	small subunit ribosomal protein S2	K02967	Ribosome	M00178 Ribosome, bacteria	COG0052	J		19	38
VT1169_0019:VT1169_0020	intergenic	18097	18172	75	.									2078	39
VT1169_0020	CDS	18172	18561	389	-		RssA protein							20	40
VT1169_0020:VT1169_0021	intergenic	18561	18680	119	.									2079	41
VT1169_0021	CDS	18680	19567	887	-	ygfZ	tRNA-modifying protein YgfZ	K06980	Transfer RNA biogenesis;tRNA modification factors;Thiolation factors		COG0354	R		21	42
VT1169_0021:VT1169_0022	intergenic	19567	19595	28	.									2080	43
VT1169_0022	CDS	19595	20458	863	-		hypothetical protein							22	44
VT1169_0022:VT1169_0023	intergenic	20458	20576	118	.									2081	45
VT1169_0023	CDS	20576	21292	716	+	rph	ribonuclease PH [EC:2.7.7.56]	K00989	Transfer RNA biogenesis;3'processing and CCA adding factors;3'processing factors		COG0689	J	RNase PH%3B tRNA nucleotidyltransferase%3B forms hexamers in Bacillus subtilis%3B phosphoroltic 3'-5' exoribonuclease%3B involved in maturation of tRNA precursors and removes terminal nucleotides near CCA acceptor arms of mature tRNAs%3B Derived by automated computational analysis using gene prediction method: Protein Homology.	23	46
VT1169_0023:VT1169_0024	intergenic	21292	21302	10	.									2082	47
VT1169_0024	CDS	21302	21946	644	+	pyrE	orotate phosphoribosyltransferase [EC:2.4.2.10]	K00762	Pyrimidine metabolism	M00051 Uridine monophosphate biosynthesis, glutamine (+ PRPP) => UMP	COG0461	F	involved in fifth step of pyrimidine biosynthesis%3B converts orotidine 5'-phosphate and diphosphate to orotate and 5-phospho-alpha-D-ribose 1-diphosphate%3B Derived by automated computational analysis using gene prediction method: Protein Homology.	24	48
VT1169_0024:VT1169_0025	intergenic	21946	22028	82	.									2083	49
VT1169_0025	CDS	22028	22903	875	+	djlA	DnaJ like chaperone protein	K05801	Chaperones and folding catalysts;Heat shock proteins		COG1076	O		25	50
VT1169_0025:VT1169_0026	intergenic	22903	22907	4	.									2084	51
VT1169_0026	pseudogene	22907	23128	221	+		NA							26	52
VT1169_0026:VT1169_0027	intergenic	23128	23135	7	.									2085	53
VT1169_0027	pseudogene	23135	23874	739	+	dusC	tRNA-dihydrouridine synthase C [EC:1.-.-.-]	K05541	Transfer RNA biogenesis;tRNA modification factors;Dihydorouridine synthases		COG0042	J	tRNA-dihydrouridine synthase%3B disrupted%3B Derived by automated computational analysis using gene prediction method: Protein Homology.	27	54
VT1169_0027:VT1169_0028	intergenic	23874	23895	21	.									2086	55
VT1169_0028	CDS	23895	24953	1058	-	afuC	iron(III) transport system ATP-binding protein [EC:3.6.3.30]	K02010	ABC transporters;Mineral and organic ion transporters;Iron(III) transporter	M00190 Iron(III) transport system	COG3841			28	56
VT1169_0028:VT1169_0029	intergenic	24953	24969	16	.									2087	57
VT1169_0029	CDS	24969	26489	1520	-	afuB	iron(III) transport system permease protein	K02011	ABC transporters;Mineral and organic ion transporters;Iron(III) transporter	M00190 Iron(III) transport system	COG1178	P		29	58
VT1169_0029:VT1169_0030	intergenic	26489	26570	81	.									2088	59
VT1169_0030	CDS	26570	27568	998	-	afuA	iron(III) transport system substrate-binding protein	K02012	ABC transporters;Mineral and organic ion transporters;Iron(III) transporter	M00190 Iron(III) transport system	COG1840	P		30	60
VT1169_0030:VT1169_0031	intergenic	27568	27787	219	.									2089	61
VT1169_0031	CDS	27787	28128	341	-		hypothetical protein	K09923			COG3171	S		31	62
VT1169_0031:VT1169_0032	intergenic	28128	28159	31	.									2090	63
VT1169_0032	CDS	28159	28926	767	-	trmB	tRNA (guanine-N7-)-methyltransferase [EC:2.1.1.33]	K03439	Transfer RNA biogenesis;tRNA modification factors;Methyltransferases		COG0220	R		32	64
VT1169_0032:VT1169_0033	intergenic	28926	29143	217	.									2091	65
VT1169_0033	CDS	29143	30282	1139	+	mutY	A/G-specific adenine glycosylase [EC:3.2.2.-]	K03575	Base excision repair		COG1194	L		33	66
VT1169_0034	CDS	30260	30538	278	+		iron transporter							34	67
VT1169_0034:VT1169_0035	intergenic	30538	30541	3	.									2092	68
VT1169_0035	CDS	30541	31620	1079	+		murein transglycosylase	K08306			COG0741	M	Murein hydrolase C%3B membrane-bound%3B lytic%3B catalyzes the cleavage of the beta-1%2C4-glycosidic bond between N-acetylmuramic acid and N-acetylglucosamine residues%3B Derived by automated computational analysis using gene prediction method: Protein Homology.	35	69
VT1169_0035:VT1169_0036	intergenic	31620	31826	206	.									2093	70
VT1169_0036	tRNA	31826	31901	75	+		tRNA-Phe							36	71
VT1169_0036:VT1169_0037	intergenic	31901	31906	5	.									2094	72
VT1169_0037	tRNA	31906	31981	75	+		tRNA-Asn							37	73
VT1169_0037:VT1169_0038	intergenic	31981	32121	140	.									2095	74
VT1169_0038	CDS	32121	32714	593	-		hypothetical protein	K07286			COG3056	M		38	75
VT1169_0038:VT1169_0039	intergenic	32714	32818	104	.									2096	76
VT1169_0039	CDS	32818	33129	311	+		transcriptional regulator	K05527			COG0271	T		39	77
VT1169_0039:VT1169_0040	intergenic	33129	33485	356	.									2097	78
VT1169_0040	CDS	33485	34825	1340	+		Na(+)-translocating NADH-quinone reductase subunit A	K00346			COG1726	C	uses the energy from reduction of ubiquinone-1 to ubiquinol to move Na(+) ions from the cytoplasm to the periplasm%3B Derived by automated computational analysis using gene prediction method: Protein Homology.	40	79
VT1169_0040:VT1169_0041	intergenic	34825	34828	3	.									2098	80
VT1169_0041	CDS	34828	36063	1235	+		Na(+)-translocating NADH-quinone reductase subunit B	K00347			COG1805	C	uses the energy from reduction of ubiquinone-1 to ubiquinol to move Na(+) ions from the cytoplasm to the periplasm%3B Derived by automated computational analysis using gene prediction method: Protein Homology.	41	81
VT1169_0042	CDS	36056	36841	785	+		Na(+)-translocating NADH-quinone reductase subunit C	K00348			COG2869	C		42	82
VT1169_0043	CDS	36841	37470	629	+		Na(+)-translocating NADH-quinone reductase subunit D	K00349			COG1347	C	Part of the NQR complex which catalyzes the reduction of ubiquinone-1 to ubiquinol by two successive reactions%2C coupled with the transport of Na(+) ions from the cytoplasm to the periplasm%3B Derived by automated computational analysis using gene prediction method: Protein Homology.	43	83
VT1169_0043:VT1169_0044	intergenic	37470	37474	4	.									2099	84
VT1169_0044	CDS	37474	38070	596	+		Na(+)-translocating NADH-quinone reductase subunit E	K00350			COG2209	C	Part of the NQR complex which consists of NqrA%2C NqrB%2C NqrC%2C NqrD%2C NqrE and NqrF%3B NQR complex catalyzes the reduction of ubiquinone-1 to ubiquinol by two successive reactions%2C coupled with the transport of Na(+) ions from the cytoplasm to the periplasm%3B NqrE is probably involved in the second step%2C the conversion of ubisemiquinone to ubiquinol%3B Derived by automated computational …	44	85
VT1169_0044:VT1169_0045	intergenic	38070	38082	12	.									2100	86
VT1169_0045	CDS	38082	39317	1235	+		Na(+)-translocating NADH-quinone reductase subunit F	K00351			COG2871	C	uses the energy from reduction of ubiquinone-1 to ubiquinol to move Na(+) ions from the cytoplasm to the periplasm%3B Derived by automated computational analysis using gene prediction method: Protein Homology.	45	87
VT1169_0045:VT1169_0046	intergenic	39317	39468	151	.									2101	88
VT1169_0046	CDS	39468	40556	1088	+		thiamine biosynthesis protein ApbE	K03734			COG1477	H		46	89
VT1169_0046:VT1169_0047	intergenic	40556	40635	79	.									2102	90
VT1169_0047	CDS	40635	40892	257	+		hypothetical protein	K05952			COG2991	S		47	91
VT1169_0047:VT1169_0048	intergenic	40892	41153	261	.									2103	92
VT1169_0048	CDS	41153	42304	1151	+	mnmA	tRNA-specific 2-thiouridylase [EC:2.8.1.-]	K00566	Transfer RNA biogenesis;tRNA modification factors;Thiolation factors;Sulfur relay system		COG0482	J	catalyzes a sulfuration reaction to synthesize 2-thiouridine at the U34 position of tRNAs%3B Derived by automated computational analysis using gene prediction method: Protein Homology.	48	93
VT1169_0048:VT1169_0049	intergenic	42304	42942	638	.									2104	94
VT1169_0049	CDS	42942	44252	1310	+	ENO, eno	enolase [EC:4.2.1.11]	K01689	Carbon metabolism;Biosynthesis of amino acids;Glycolysis / Gluconeogenesis;mRNA degradation;RNA degradosome components;Other RNA degradosome components	M00001 Glycolysis (Embden-Meyerhof pathway), glucose => pyruvate;M00002 Glycolysis, core module involving three-carbon compounds;M00003 Gluconeogenesis, oxaloacetate => fructose-6P;M00394 RNA degradosome	COG0148	G	catalyzes the formation of phosphoenolpyruvate from 2-phospho-D-glycerate in glycolysis%3B Derived by automated computational analysis using gene prediction method: Protein Homology.	49	95
VT1169_0049:VT1169_0050	intergenic	44252	44348	96	.									2105	96
VT1169_0050	CDS	44348	44767	419	-		Holliday junction resolvase	K07447			COG0816	L	similar to RuvC resolvase with substantial differences%3B NMR structural information suggests this protein is monomeric%3B unknown cellular function%3B Derived by automated computational analysis using gene prediction method: Protein Homology.	50	97
VT1169_0051	CDS	44767	45324	557	-	algH	putative transcriptional regulator	K07735	Transcription factors		COG1678	K		51	98
VT1169_0051:VT1169_0052	intergenic	45324	45341	17	.									2106	99
VT1169_0052	CDS	45341	46075	734	-	rsmE	16S rRNA (uracil1498-N3)-methyltransferase [EC:2.1.1.193]	K09761	Ribosome biogenesis;rRNA modification factors;16S rRNA modification factors		COG1385	S		52	100
VT1169_0052:VT1169_0053	intergenic	46075	46162	87	.									2107	101
VT1169_0053	CDS	46162	46479	317	-	metJ	MetJ family transcriptional regulator, methionine regulon repressor	K03764	Transcription factors		COG3060	KE	when combined with S-adenosylmethionine represses the expression of the methionine regulon and of proteins involved in S-adenosylmethionine synthesis%3B Derived by automated computational analysis using gene prediction method: Protein Homology.	53	102
VT1169_0053:VT1169_0054	intergenic	46479	46634	155	.									2108	103
VT1169_0054	CDS	46634	47521	887	-	UGP2, galU, galF	UTP--glucose-1-phosphate uridylyltransferase [EC:2.7.7.9]	K00963	Pentose and glucuronate interconversions;Galactose metabolism;Starch and sucrose metabolism;Amino sugar and nucleotide sugar metabolism	M00549 Nucleotide sugar biosynthesis, glucose => UDP-glucose;M00362 Nucleotide sugar biosynthesis, prokaryotes	COG1210	M		54	104
VT1169_0054:VT1169_0055	intergenic	47521	47597	76	.									2109	105
VT1169_0055	CDS	47597	48961	1364	-	manB	phosphomannomutase [EC:5.4.2.8]	K01840	Fructose and mannose metabolism;Amino sugar and nucleotide sugar metabolism		COG1109	G	capsular polysaccharide biosynthesis protein%3B catalyzes the formation of D-mannose 6-phosphate from alpha-D-mannose 1-phosphate%3B Derived by automated computational analysis using gene prediction method: Protein Homology.	55	106
VT1169_0055:VT1169_0056	intergenic	48961	48993	32	.									2110	107
VT1169_0056	CDS	48993	49175	182	-	csrA	carbon storage regulator	K03563	mRNA degradation;Other RNA degradation factors;Other RNA degradation factors		COG1551	T	affects carbohydrate metabolism%3B has regulatory role in many processes%3B Derived by automated computational analysis using gene prediction method: Protein Homology.	56	108
VT1169_0056:VT1169_0057	intergenic	49175	49298	123	.									2111	109
VT1169_0057	CDS	49298	51922	2624	-	AARS	alanyl-tRNA synthetase [EC:6.1.1.7]	K01872	Transfer RNA biogenesis;Aminoacyl-tRNA synthetases (AARSs);Other AARSs	M00360 Aminoacyl-tRNA biosynthesis, prokaryotes	COG0013	J		57	110
VT1169_0057:VT1169_0058	intergenic	51922	52122	200	.									2112	111
VT1169_0058	CDS	52122	52550	428	-		universal stress protein	K06149			COG0589	T		58	112
VT1169_0058:VT1169_0059	intergenic	52550	52729	179	.									2113	113
VT1169_0059	CDS	52729	53523	794	+	mazG	ATP diphosphatase [EC:3.6.1.8]	K04765	Purine metabolism;Pyrimidine metabolism		COG1694	R		59	114
VT1169_0059:VT1169_0060	intergenic	53523	53621	98	.									2114	115
VT1169_0060	CDS	53621	54610	989	-		hypothetical protein							60	116
VT1169_0060:VT1169_0061	intergenic	54610	54869	259	.									2115	117
VT1169_0061	CDS	54869	56608	1739	-		hypothetical protein	K07014			COG3083	R		61	118
VT1169_0061:VT1169_0062	intergenic	56608	56613	5	.									2116	119
VT1169_0062	CDS	56613	56837	224	-		hypothetical protein	K09904			COG3082	S		62	120
VT1169_0062:VT1169_0063	intergenic	56837	56964	127	.									2117	121
VT1169_0063	CDS	56964	57989	1025	+	ndpA	nucleoid-associated protein	K06899	Nucleoid associated proteins		COG3081	R		63	122
VT1169_0063:VT1169_0064	intergenic	57989	58055	66	.									2118	123
VT1169_0064	CDS	58055	58468	413	+	bamE	outer membrane protein assembly factor BamE	K06186	Pores ion channels		COG2913	J		64	124
VT1169_0064:VT1169_0065	intergenic	58468	58510	42	.									2119	125
VT1169_0065	CDS	58510	59205	695	+	cpxR	two-component system, OmpR family, response regulator CpxR	K07662	Two-component system;Cationic antimicrobial peptide (CAMP) resistance	M00447 CpxA-CpxR (envelope stress response) two-component regulatory system;M00727 Cationic antimicrobial peptide (CAMP) resistance, N-acetylmuramoyl-L-alanine amidase AmiA and AmiC;M00728 Cationic antimicrobial peptide (CAMP) resistance, envelope protein folding and degrading factors DegP and DsbA	COG0745	TK	response regulator in two-component regulatory system with CpxA%3B part of the envelope stress response system%3B Derived by automated computational analysis using gene prediction method: Protein Homology.	65	126
VT1169_0065:VT1169_0066	intergenic	59205	59250	45	.									2120	127
VT1169_0066	CDS	59250	60638	1388	+	cpxA	two-component system, OmpR family, sensor histidine kinase CpxA [EC:2.7.13.3]	K07640	Two-component system;Cationic antimicrobial peptide (CAMP) resistance	M00447 CpxA-CpxR (envelope stress response) two-component regulatory system;M00727 Cationic antimicrobial peptide (CAMP) resistance, N-acetylmuramoyl-L-alanine amidase AmiA and AmiC;M00728 Cationic antimicrobial peptide (CAMP) resistance, envelope protein folding and degrading factors DegP and DsbA	COG0642	T		66	128
VT1169_0066:VT1169_0067	intergenic	60638	60694	56	.									2121	129
VT1169_0067	CDS	60694	61902	1208	-	gltS	glutamate:Na+ symporter, ESS family	K03312	Electrochemical potential-driven transporters		COG0786	E	is involved with the sodium-dependent uptake of glutamate%3B Derived by automated computational analysis using gene prediction method: Protein Homology.	67	130
VT1169_0067:VT1169_0068	intergenic	61902	62068	166	.									2122	131
VT1169_0068	CDS	62068	62502	434	-	dtd	D-tyrosyl-tRNA(Tyr) deacylase [EC:3.1.-.-]	K07560	Transfer RNA biogenesis;Aminoacyl-tRNA synthetases (AARSs);Trans-editing factors		COG1490	J	hydrolyzes D-tyrosyl-tRNA(Tyr) into D-tyrosine and free tRNA(Tyr)%3B possible defense mechanism against a harmful effect of D-tyrosine%3B Derived by automated computational analysis using gene prediction method: Protein Homology.	68	132
VT1169_0069	CDS	62499	63329	830	-		hypothetical protein	K07058			COG1295	S		69	133
VT1169_0070	CDS	63326	63799	473	-		preprotein translocase subunit SecA	K09858			COG3012	S		70	134
VT1169_0070:VT1169_0071	intergenic	63799	63802	3	.									2123	135
VT1169_0071	CDS	63802	64470	668	-		molybdenum cofactor sulfurase							71	136
VT1169_0071:VT1169_0072	intergenic	64470	64596	126	.									2124	137
VT1169_0072	CDS	64596	66095	1499	+		ATP-binding protein	K06915			COG0433	R		72	138
VT1169_0072:VT1169_0073	intergenic	66095	66484	389	.									2125	139
VT1169_0073	CDS	66484	67248	764	+		methyltransferase							73	140
VT1169_0073:VT1169_0074	intergenic	67248	67326	78	.									2126	141
VT1169_0074	CDS	67326	68219	893	-		LysR family transcriptional regulator							74	142
VT1169_0074:VT1169_0075	intergenic	68219	68578	359	.									2127	143
VT1169_0075	CDS	68578	69423	845	+		2%2C5-diketo-D-gluconic acid reductase							75	144
VT1169_0075:VT1169_0076	intergenic	69423	69487	64	.									2128	145
VT1169_0076	CDS	69487	70467	980	+		aldehyde oxidase							76	146
VT1169_0076:VT1169_0077	intergenic	70467	70693	226	.									2129	147
VT1169_0077	CDS	70693	71748	1055	+		hypothetical protein	K03929			COG2272	I		77	148
VT1169_0077:VT1169_0078	intergenic	71748	72016	268	.									2130	149
VT1169_0078	CDS	72016	72348	332	+		carboxylesterase							78	150
VT1169_0078:VT1169_0079	intergenic	72348	72484	136	.									2131	151
VT1169_0079	CDS	72484	73593	1109	+		alpha/beta hydrolase							79	152
VT1169_0079:VT1169_0080	intergenic	73593	73732	139	.									2132	153
VT1169_0080	CDS	73732	74622	890	-		LysR family transcriptional regulator							80	154
VT1169_0080:VT1169_0081	intergenic	74622	74722	100	.									2133	155
VT1169_0081	CDS	74722	75786	1064	+		alpha/beta hydrolase	K06889			COG1073	R		81	156
VT1169_0081:VT1169_0082	intergenic	75786	75939	153	.									2134	157
VT1169_0082	CDS	75939	77774	1835	-	glmS, GFPT	glucosamine--fructose-6-phosphate aminotransferase (isomerizing) [EC:2.6.1.16]	K00820	Amino sugar and nucleotide sugar metabolism;Alanine, aspartate and glutamate metabolism		COG0449	M	Catalyzes the first step in hexosamine metabolism%2C converting fructose-6P into glucosamine-6P using glutamine as a nitrogen source%3B Derived by automated computational analysis using gene prediction method: Protein Homology.	82	158
VT1169_0082:VT1169_0083	intergenic	77774	77829	55	.									2135	159
VT1169_0083	CDS	77829	78605	776	-		XRE family transcriptional regulator							83	160
VT1169_0083:VT1169_0084	intergenic	78605	78752	147	.									2136	161
VT1169_0084	CDS	78752	79024	272	-	hupA	DNA-binding protein HU-alpha	K05787	DNA replication;DNA replication initiation factors;Nucleoid associated proteins		COG0776	L		84	162
VT1169_0084:VT1169_0085	intergenic	79024	79191	167	.									2137	163
VT1169_0085	CDS	79191	79781	590	-		hypothetical protein	K09891			COG3068	S		85	164
VT1169_0085:VT1169_0086	intergenic	79781	79799	18	.									2138	165
VT1169_0086	CDS	79799	80863	1064	-	hemE, UROD	uroporphyrinogen decarboxylase [EC:4.1.1.37]	K01599	Porphyrin and chlorophyll metabolism	M00121 Heme biosynthesis, glutamate => protoheme/siroheme	COG0407	H	catalyzes the formation of coproporphyrinogen from uroporphyrinogen III%3B Derived by automated computational analysis using gene prediction method: Protein Homology.	86	166
VT1169_0087	CDS	80860	81660	800	-	E3.6.1.22, NUDT12, nudC	NAD+ diphosphatase [EC:3.6.1.22]	K03426	Nicotinate and nicotinamide metabolism		COG2816	L		87	167
VT1169_0087:VT1169_0088	intergenic	81660	81799	139	.									2139	168
VT1169_0088	CDS	81799	82443	644	-		hypothetical protein							88	169
VT1169_0088:VT1169_0089	intergenic	82443	82701	258	.									2140	170
VT1169_0089	CDS	82701	84317	1616	+	E4.1.1.49, pckA	phosphoenolpyruvate carboxykinase (ATP) [EC:4.1.1.49]	K01610	Carbon metabolism;Glycolysis / Gluconeogenesis;Citrate cycle (TCA cycle);Pyruvate metabolism	M00003 Gluconeogenesis, oxaloacetate => fructose-6P	COG1866	C	PEP carboxykinase%3B PEP carboxylase%3B PEPCK%3B catalyzes the phosphorylation and decarboxylation of oxaloacetate to form phosphoenolpyruvate using ATP%3B Derived by automated computational analysis using gene prediction method: Protein Homology.	89	171
VT1169_0089:VT1169_0090	intergenic	84317	84382	65	.									2141	172
VT1169_0090	CDS	84382	85929	1547	-	ppx-gppA	exopolyphosphatase / guanosine-5'-triphosphate,3'-diphosphate pyrophosphatase [EC:3.6.1.11 3.6.1.40]	K01524	Purine metabolism		COG0248	FP		90	173
VT1169_0090:VT1169_0091	intergenic	85929	85932	3	.									2142	174
VT1169_0091	CDS	85932	89810	3878	-	tamB	translocation and assembly module TamB	K09800	Pores ion channels		COG2911	S		91	175
VT1169_0091:VT1169_0092	intergenic	89810	89838	28	.									2143	176
VT1169_0092	CDS	89838	91697	1859	-	tamA	translocation and assembly module TamA	K07278	Pores ion channels		COG0729	M		92	177
VT1169_0092:VT1169_0093	intergenic	91697	91764	67	.									2144	178
VT1169_0093	CDS	91764	92393	629	-	narP	two-component system, NarL family, nitrate/nitrite response regulator NarP	K07685	Two-component system	M00472 NarQ-NarP (nitrate respiration) two-component regulatory system	COG2197	TK		93	179
VT1169_0093:VT1169_0094	intergenic	92393	92403	10	.									2145	180
VT1169_0094	CDS	92403	94904	2501	-	E4.6.1.1A, cyaA	adenylate cyclase, class 1 [EC:4.6.1.1]	K05851	Purine metabolism		COG3072	F		94	181
VT1169_0094:VT1169_0095	intergenic	94904	95060	156	.									2146	182
VT1169_0095	CDS	95060	95986	926	+	hemC, HMBS	hydroxymethylbilane synthase [EC:2.5.1.61]	K01749	Porphyrin and chlorophyll metabolism	M00121 Heme biosynthesis, glutamate => protoheme/siroheme	COG0181	H		95	183
VT1169_0095:VT1169_0096	intergenic	95986	95999	13	.									2147	184
VT1169_0096	CDS	95999	96745	746	+	hemD, UROS	uroporphyrinogen-III synthase [EC:4.2.1.75]	K01719	Porphyrin and chlorophyll metabolism	M00121 Heme biosynthesis, glutamate => protoheme/siroheme	COG1587	H		96	185
VT1169_0096:VT1169_0097	intergenic	96745	96776	31	.									2148	186
VT1169_0097	CDS	96776	98161	1385	+	hemX	uroporphyrin-III C-methyltransferase [EC:2.1.1.107]	K02496	Porphyrin and chlorophyll metabolism	M00121 Heme biosynthesis, glutamate => protoheme/siroheme	COG2959	H		97	187
VT1169_0097:VT1169_0098	intergenic	98161	98174	13	.									2149	188
VT1169_0098	CDS	98174	99451	1277	+		heme biosynthesis protein HemY	K02498			COG3071	H		98	189
VT1169_0098:VT1169_0099	intergenic	99451	99492	41	.									2150	190
VT1169_0099	CDS	99492	100229	737	-		hypothetical protein	K09125			COG1738	S		99	191
VT1169_0099:VT1169_0100	intergenic	100229	100491	262	.									2151	192
VT1169_0100	CDS	100491	100772	281	+		hypothetical protein							100	193
VT1169_0100:VT1169_0101	intergenic	100772	100946	174	.									2152	194
VT1169_0101	CDS	100946	101545	599	+	SIG3.2	RNA polymerase sigma-70 factor, ECF subfamily	K03088	Transcription machinery;RNA polymerase;Sigma factors		COG1595	K	Bacteria have multiple sigma factors which are active under specific conditions%3B the sigma factor binds with the catalytic core of RNA polymerase to produce the holoenzyme and directs bacterial core RNA polymerase to specific promoter elements to initiate transcription%3B Derived by automated computational analysis using gene prediction method: Protein Homology.	101	195
VT1169_0101:VT1169_0102	intergenic	101545	101560	15	.									2153	196
VT1169_0102	CDS	101560	101751	191	+		hypothetical protein							102	197
VT1169_0102:VT1169_0103	intergenic	101751	101834	83	.									2154	198
VT1169_0103	CDS	101834	102316	482	-	greB	transcription elongation factor GreB	K04760	Transcription machinery;RNA polymerase;Transcription elongation factors		COG0782	K		103	199
VT1169_0103:VT1169_0104	intergenic	102316	103051	735	.									2155	200
VT1169_0104	CDS	103051	103650	599	-	gpmB	probable phosphoglycerate mutase [EC:5.4.2.12]	K15634	Carbon metabolism;Biosynthesis of amino acids;Glycolysis / Gluconeogenesis;Glycine, serine and threonine metabolism	M00001 Glycolysis (Embden-Meyerhof pathway), glucose => pyruvate;M00002 Glycolysis, core module involving three-carbon compounds;M00003 Gluconeogenesis, oxaloacetate => fructose-6P	COG0406	G		104	201
VT1169_0104:VT1169_0105	intergenic	103650	103662	12	.									2156	202
VT1169_0105	CDS	103662	105131	1469	-		permease							105	203
VT1169_0105:VT1169_0106	intergenic	105131	105241	110	.									2157	204
VT1169_0106	CDS	105241	106128	887	+		LysR family transcriptional regulator							106	205
VT1169_0106:VT1169_0107	intergenic	106128	106345	217	.									2158	206
VT1169_0107	CDS	106345	108660	2315	+		transcription accessory protein	K06959			COG2183	K		107	207
VT1169_0107:VT1169_0108	intergenic	108660	108708	48	.									2159	208
VT1169_0108	CDS	108708	110165	1457	-	lyxK	L-xylulokinase [EC:2.7.1.53]	K00880	Pentose and glucuronate interconversions;Ascorbate and aldarate metabolism		COG1070	G		108	209
VT1169_0108:VT1169_0109	intergenic	110165	110171	6	.									2160	210
VT1169_0109	CDS	110171	111199	1028	-	rbsC	ribose transport system permease protein	K10440	ABC transporters;Saccharide, polyol, and lipid transporters;Ribose transporter	M00212 Ribose transport system	COG1172	G		109	211
VT1169_0109:VT1169_0110	intergenic	111199	111215	16	.									2161	212
VT1169_0110	CDS	111215	112702	1487	-	rbsA	ribose transport system ATP-binding protein [EC:3.6.3.17]	K10441	ABC transporters;Saccharide, polyol, and lipid transporters;Ribose transporter	M00212 Ribose transport system	COG1129	G		110	213
VT1169_0110:VT1169_0111	intergenic	112702	112865	163	.									2162	214
VT1169_0111	CDS	112865	113806	941	+	rbsB	ribose transport system substrate-binding protein	K10439	ABC transporters;Saccharide, polyol, and lipid transporters;Ribose transporter	M00212 Ribose transport system	COG1879	G		111	215
VT1169_0111:VT1169_0112	intergenic	113806	113876	70	.									2163	216
VT1169_0112	CDS	113876	115060	1184	-	tuf	elongation factor Tu	K02358	Translation factors;Elongation factors		COG0050	J	EF-Tu%3B promotes GTP-dependent binding of aminoacyl-tRNA to the A-site of ribosomes during protein biosynthesis%3B when the tRNA anticodon matches the mRNA codon%2C GTP hydrolysis results%3B the inactive EF-Tu-GDP leaves the ribosome and release of GDP is promoted by elongation factor Ts%3B many prokaryotes have two copies of the gene encoding EF-Tu%3B Derived by automated computational analysis…	112	217
VT1169_0112:VT1169_0113	intergenic	115060	115154	94	.									2164	218
VT1169_0113	tRNA	115154	115229	75	-		tRNA-Thr							113	219
VT1169_0113:VT1169_0114	intergenic	115229	115233	4	.									2165	220
VT1169_0114	tRNA	115233	115307	74	-		tRNA-Gly							114	221
VT1169_0114:VT1169_0115	intergenic	115307	115348	41	.									2166	222
VT1169_0115	tRNA	115348	115432	84	-		tRNA-Tyr							115	223
VT1169_0115:VT1169_0116	intergenic	115432	115463	31	.									2167	224
VT1169_0116	tRNA	115463	115538	75	-		tRNA-Thr							116	225
VT1169_0116:VT1169_0117	intergenic	115538	115794	256	.									2168	226
VT1169_0117	CDS	115794	116708	914	+	coaA	type I pantothenate kinase [EC:2.7.1.33]	K00867	Pantothenate and CoA biosynthesis	M00120 Coenzyme A biosynthesis, pantothenate => CoA	COG1072	H		117	227
VT1169_0117:VT1169_0118	intergenic	116708	116763	55	.									2169	228
VT1169_0118	CDS	116763	119183	2420	-	gyrB	DNA gyrase subunit B [EC:5.99.1.3]	K02470	DNA replication;DNA topoisomerases		COG0187	L	negatively supercoils closed circular double-stranded DNA%3B Derived by automated computational analysis using gene prediction method: Protein Homology.	118	229
VT1169_0118:VT1169_0119	intergenic	119183	119280	97	.									2170	230
VT1169_0119	CDS	119280	121169	1889	-	recQ	ATP-dependent DNA helicase RecQ [EC:3.6.4.12]	K03654	mRNA degradation		COG0514	L	functions in blocking illegitimate recombination%2C enhancing topoisomerase activity%2C initiating SOS signaling and clearing blocked replication forks%3B component of the RecF recombinational pathway%3B Derived by automated computational analysis using gene prediction method: Protein Homology.	119	231
VT1169_0120	CDS	121166	121480	314	-		iron donor protein CyaY	K06202			COG1965	P		120	232
VT1169_0120:VT1169_0121	intergenic	121480	121740	260	.									2171	233
VT1169_0121	CDS	121740	122990	1250	+	lysA	diaminopimelate decarboxylase [EC:4.1.1.20]	K01586	Biosynthesis of amino acids;Lysine biosynthesis	M00016 Lysine biosynthesis, succinyl-DAP pathway, aspartate => lysine;M00526 Lysine biosynthesis, DAP dehydrogenase pathway, aspartate => lysine;M00527 Lysine biosynthesis, DAP aminotransferase pathway, aspartate => lysine	COG0019	E		121	234
VT1169_0121:VT1169_0122	intergenic	122990	123043	53	.									2172	235
VT1169_0122	CDS	123043	123648	605	-		hypothetical protein	K08996			COG3477	S		122	236
VT1169_0122:VT1169_0123	intergenic	123648	123847	199	.									2173	237
VT1169_0123	CDS	123847	124407	560	+	tag	DNA-3-methyladenine glycosylase I [EC:3.2.2.20]	K01246	Base excision repair		COG2818	L		123	238
VT1169_0123:VT1169_0124	intergenic	124407	124473	66	.									2174	239
VT1169_0124	CDS	124473	126815	2342	+	lptD	LPS-assembly protein	K04744	Pores ion channels		COG1452	M		124	240
VT1169_0124:VT1169_0125	intergenic	126815	126907	92	.									2175	241
VT1169_0125	CDS	126907	127371	464	-	gpt	xanthine phosphoribosyltransferase [EC:2.4.2.22]	K00769	Purine metabolism		COG0503	F		125	242
VT1169_0125:VT1169_0126	intergenic	127371	127486	115	.									2176	243
VT1169_0126	CDS	127486	128943	1457	+	pepD	dipeptidase D [EC:3.4.13.-]	K01270	Glutathione metabolism		COG2195	E	catalyzes the hydrolysis of Xaa-His dipeptides%3B Derived by automated computational analysis using gene prediction method: Protein Homology.	126	244
VT1169_0126:VT1169_0127	intergenic	128943	129023	80	.									2177	245
VT1169_0127	CDS	129023	129778	755	-		short-chain dehydrogenase	K07124			COG0300	R		127	246
VT1169_0127:VT1169_0128	intergenic	129778	129872	94	.									2178	247
VT1169_0128	CDS	129872	130384	512	-		molybdopterin-guanine dinucleotide biosynthesis protein MobB	K03753			COG1763	H		128	248
VT1169_0128:VT1169_0129	intergenic	130384	130465	81	.									2179	249
VT1169_0129	CDS	130465	130902	437	-	rseC	sigma-E factor negative regulatory protein RseC	K03803	Transcription machinery;RNA polymerase;RNA polymerase-associated proteins		COG3086	T		129	250
VT1169_0129:VT1169_0130	intergenic	130902	130912	10	.									2180	251
VT1169_0130	CDS	130912	131868	956	-	rseB	sigma-E factor negative regulatory protein RseB	K03598	Transcription machinery;RNA polymerase;RNA polymerase-associated proteins		COG3026	T		130	252
VT1169_0130:VT1169_0131	intergenic	131868	131951	83	.									2181	253
VT1169_0131	CDS	131951	132535	584	-	rseA	sigma-E factor negative regulatory protein RseA	K03597	Transcription machinery;RNA polymerase;RNA polymerase-associated proteins		COG3073	T		131	254
VT1169_0131:VT1169_0132	intergenic	132535	132574	39	.									2182	255
VT1169_0132	CDS	132574	133149	575	-	SIG3.2	RNA polymerase sigma-70 factor, ECF subfamily	K03088	Transcription machinery;RNA polymerase;Sigma factors		COG1595	K	Member of the extracytoplasmic function sigma factors which are active under specific conditions%3B binds with the catalytic core of RNA polymerase to produce the holoenzyme and directs bacterial core RNA polymerase to specific promoter elements to initiate transcription%3B this sigma factor is involved in heat shock and oxidative stress response%3B Derived by automated computational analysis usi…	132	256
VT1169_0132:VT1169_0133	intergenic	133149	133282	133	.									2183	257
VT1169_0133	CDS	133282	133536	254	-	cptB	antitoxin CptB	K09159	Prokaryotic defense system;Toxin-antitoxin system (TA system)		COG2938	S		133	258
VT1169_0133:VT1169_0134	intergenic	133536	133576	40	.									2184	259
VT1169_0134	CDS	133576	133764	188	-	emrE	small multidrug resistance pump	K03297	Electrochemical potential-driven transporters		COG2076	P		134	260
VT1169_0134:VT1169_0135	intergenic	133764	133849	85	.									2185	261
VT1169_0135	CDS	133849	135564	1715	-	PARS	prolyl-tRNA synthetase [EC:6.1.1.15]	K01881	Transfer RNA biogenesis;Aminoacyl-tRNA synthetases (AARSs);Multi-aminoacyl-tRNA synthetase complex (MSC)	M00360 Aminoacyl-tRNA biosynthesis, prokaryotes	COG0442	J	catalyzes the formation of prolyl-tRNA(Pro) from proline and tRNA(Pro)%3B Derived by automated computational analysis using gene prediction method: Protein Homology.	135	262
VT1169_0135:VT1169_0136	intergenic	135564	135708	144	.									2186	263
VT1169_0136	CDS	135708	137102	1394	+	selA	L-seryl-tRNA(Ser) seleniumtransferase [EC:2.9.1.1]	K01042	Selenocompound metabolism;Transfer RNA biogenesis		COG1921	E	catalyzes the formation of selenocysteinyl-tRNA(Sec) from seryl-tRNA(Sec) and L-selenophosphate in selenoprotein biosynthesis%3B Derived by automated computational analysis using gene prediction method: Protein Homology.	136	264
VT1169_0137	CDS	137099	138958	1859	+	selB	selenocysteine-specific elongation factor	K03833	Translation factors;Elongation factors		COG3276	J		137	265
VT1169_0137:VT1169_0138	intergenic	138958	139004	46	.									2187	266
VT1169_0138	CDS	139004	139906	902	+		hypothetical protein							138	267
VT1169_0138:VT1169_0139	intergenic	139906	139945	39	.									2188	268
VT1169_0139	pseudogene	139945	140395	450	-		NA						hypothetical protein%3B disrupted%3B Derived by automated computational analysis using gene prediction method: Protein Homology.	139	269
VT1169_0139:VT1169_0140	intergenic	140395	140397	2	.									2189	270
VT1169_0140	CDS	140397	140672	275	-	rluE	23S rRNA pseudouridine2457 synthase [EC:5.4.99.20]	K06181	Ribosome biogenesis;rRNA modification factors;23S rRNA modification factors		COG1187	J		140	271
VT1169_0140:VT1169_0141	intergenic	140672	141088	416	.									2190	272
VT1169_0141	CDS	141088	142590	1502	+		transporter	K03308			COG0733	R		141	273
VT1169_0141:VT1169_0142	intergenic	142590	143574	984	.									2191	274
VT1169_0142	CDS	143574	143810	236	+		transposase							142	275
VT1169_0142:VT1169_0143	intergenic	143810	144062	252	.									2192	276
VT1169_0143	CDS	144062	144235	173	+		transposase							143	277
VT1169_0143:VT1169_0144	intergenic	144235	144440	205	.									2193	278
VT1169_0144	tRNA	144440	144516	76	-		tRNA-Met							144	279
VT1169_0144:VT1169_0145	intergenic	144516	144786	270	.									2194	280
VT1169_0145	CDS	144786	146432	1646	-	tadG	tight adherence protein G	K12515	Secretion system;Type II secretion system;Tight adherence (Tad) export apparatus		COG4961	U		145	281
VT1169_0145:VT1169_0146	intergenic	146432	146448	16	.									2195	282
VT1169_0146	CDS	146448	147026	578	-	tadF	tight adherence protein F	K12514	Secretion system;Type II secretion system;Tight adherence (Tad) export apparatus					146	283
VT1169_0146:VT1169_0147	intergenic	147026	147096	70	.									2196	284
VT1169_0147	CDS	147096	147671	575	-	tadE	tight adherence protein E	K12513	Secretion system;Type II secretion system;Tight adherence (Tad) export apparatus					147	285
VT1169_0147:VT1169_0148	intergenic	147671	147686	15	.									2197	286
VT1169_0148	CDS	147686	148447	761	-	tadD	tight adherence protein D	K12512	Secretion system;Type II secretion system;Tight adherence (Tad) export apparatus		COG5010	U		148	287
VT1169_0149	CDS	148437	149303	866	-	tadC	tight adherence protein C	K12511	Secretion system;Type II secretion system;Tight adherence (Tad) export apparatus		COG2064	NU		149	288
VT1169_0150	CDS	149297	150187	890	-	tadB	tight adherence protein B	K12510	Secretion system;Type II secretion system;Tight adherence (Tad) export apparatus		COG4965	U		150	289
VT1169_0151	CDS	150187	151467	1280	-	cpaF	pilus assembly protein CpaF	K02283	Secretion system;Type II secretion system;Tight adherence (Tad) export apparatus		COG0630	NU		151	290
VT1169_0151:VT1169_0152	intergenic	151467	151481	14	.									2198	291
VT1169_0152	CDS	151481	152605	1124	-	cpaE	pilus assembly protein CpaE	K02282	Secretion system;Type II secretion system;Tight adherence (Tad) export apparatus		COG4963	U		152	292
VT1169_0152:VT1169_0153	intergenic	152605	152621	16	.									2199	293
VT1169_0153	CDS	152621	153124	503	-		RcpB protein	K12509						153	294
VT1169_0154	CDS	153121	154503	1382	-	cpaC	pilus assembly protein CpaC	K02280	Secretion system;Type II secretion system;Tight adherence (Tad) export apparatus		COG4964	U		154	295
VT1169_0154:VT1169_0155	intergenic	154503	154505	2	.									2200	296
VT1169_0155	CDS	154505	155329	824	-	cpaB	pilus assembly protein CpaB	K02279	Secretion system;Type II secretion system;Tight adherence (Tad) export apparatus		COG3745	U		155	297
VT1169_0155:VT1169_0156	intergenic	155329	155381	52	.									2201	298
VT1169_0156	CDS	155381	155809	428	-	cpaA	prepilin peptidase CpaA [EC:3.4.23.43]	K02278	Secretion system;Type II secretion system;Tight adherence (Tad) export apparatus		COG1989	NOU		156	299
VT1169_0156:VT1169_0157	intergenic	155809	155826	17	.									2202	300
VT1169_0157	CDS	155826	156056	230	-	flp	pilus assembly protein Flp/PilA	K02651	Secretion system;Type II secretion system;Tight adherence (Tad) export apparatus		COG3847	U		157	301
VT1169_0157:VT1169_0158	intergenic	156056	156181	125	.									2203	302
VT1169_0158	CDS	156181	156354	173	-	flp	pilus assembly protein Flp/PilA	K02651	Secretion system;Type II secretion system;Tight adherence (Tad) export apparatus		COG3847	U		158	303
VT1169_0158:VT1169_0159	intergenic	156354	157104	750	.									2204	304
VT1169_0159	CDS	157104	157568	464	+	ybeY	probable rRNA maturation factor	K07042	Ribosome biogenesis;Other ribosome maturation factors		COG0319	R		159	305
VT1169_0159:VT1169_0160	intergenic	157568	157738	170	.									2205	306
VT1169_0160	CDS	157738	158439	701	+		hypothetical protein							160	307
VT1169_0160:VT1169_0161	intergenic	158439	158443	4	.									2206	308
VT1169_0161	CDS	158443	160365	1922	+	tmcA	tRNA(Met) cytidine acetyltransferase [EC:2.3.1.193]	K06957	Transfer RNA biogenesis;tRNA modification factors;Other tRNA modification factors		COG1444	R		161	309
VT1169_0161:VT1169_0162	intergenic	160365	161034	669	.									2207	310
VT1169_0162	CDS	161034	164492	3458	+	mfd	transcription-repair coupling factor (superfamily II helicase) [EC:3.6.4.-]	K03723	Nucleotide excision repair		COG1197	LK		162	311
VT1169_0162:VT1169_0163	intergenic	164492	164594	102	.									2208	312
VT1169_0163	CDS	164594	165178	584	+	gmhA	D-sedoheptulose 7-phosphate isomerase [EC:5.3.1.28]	K03271	Lipopolysaccharide biosynthesis;Unusual LPS sugar	M00064 ADP-L-glycero-D-manno-heptose biosynthesis	COG0279	G	catalyzes the isomerization of sedoheptulose 7-phosphate to D-glycero-D-manno-heptose 7-phosphate%3B Derived by automated computational analysis using gene prediction method: Protein Homology.	163	313
VT1169_0163:VT1169_0164	intergenic	165178	165319	141	.									2209	314
VT1169_0164	CDS	165319	166053	734	+	artP	arginine transport system ATP-binding protein [EC:3.6.3.-]	K10000	ABC transporters;Phosphate and amino acid transporters;Glutamate/aspartate transporter	M00229 Arginine transport system	COG4161	E		164	315
VT1169_0164:VT1169_0165	intergenic	166053	166074	21	.									2210	316
VT1169_0165	CDS	166074	166793	719	+	artI	arginine transport system substrate-binding protein	K09997	ABC transporters;Phosphate and amino acid transporters;Arginine transporter	M00229 Arginine transport system	COG0834	ET	with ArtPMQI is involved in arginine transport%3B Derived by automated computational analysis using gene prediction method: Protein Homology.	165	317
VT1169_0165:VT1169_0166	intergenic	166793	166798	5	.									2211	318
VT1169_0166	CDS	166798	167460	662	+	artQ	arginine transport system permease protein	K09999	ABC transporters;Phosphate and amino acid transporters;Arginine transporter	M00229 Arginine transport system	COG4215	E		166	319
VT1169_0166:VT1169_0167	intergenic	167460	167463	3	.									2212	320
VT1169_0167	CDS	167463	168146	683	+	artM	arginine transport system permease protein	K09998	ABC transporters;Phosphate and amino acid transporters;Arginine transporter	M00229 Arginine transport system	COG4160	E	with ArtPQJI acts to transport arginine across the inner membrane%3B Derived by automated computational analysis using gene prediction method: Protein Homology.	167	321
VT1169_0167:VT1169_0168	intergenic	168146	168686	540	.									2213	322
VT1169_0168	CDS	168686	170284	1598	+		carbon starvation protein CstA							168	323
VT1169_0168:VT1169_0169	intergenic	170284	170547	263	.									2214	324
VT1169_0169	CDS	170547	171005	458	+		division/cell wall cluster transcriptional repressor MraZ	K03925			COG2001	S		169	325
VT1169_0169:VT1169_0170	intergenic	171005	171115	110	.									2215	326
VT1169_0170	CDS	171115	172083	968	+	mraW	16S rRNA (cytosine1402-N4)-methyltransferase [EC:2.1.1.199]	K03438	Ribosome biogenesis;rRNA modification factors;16S rRNA modification factors		COG0275	M		170	327
VT1169_0171	CDS	172083	172400	317	+	ftsL	cell division protein FtsL	K03586	Chromosome partitioning proteins		COG3116	D		171	328
VT1169_0171:VT1169_0172	intergenic	172400	172418	18	.									2216	329
VT1169_0172	CDS	172418	174241	1823	+	ftsI	cell division protein FtsI (penicillin-binding protein 3)	K03587	Peptidoglycan biosynthesis;Chromosome partitioning proteins;beta-Lactam resistance		COG0768	M		172	330
VT1169_0172:VT1169_0173	intergenic	174241	174259	18	.									2217	331
VT1169_0173	CDS	174259	175725	1466	+	murE	UDP-N-acetylmuramoyl-L-alanyl-D-glutamate--2,6-diaminopimelate ligase [EC:6.3.2.13]	K01928	Lysine biosynthesis;Peptidoglycan biosynthesis		COG0769	M	involved in cell wall formation%3B peptidoglycan synthesis%3B cytoplasmic enzyme%3B catalyzes the addition of meso-diaminopimelic acid to the nucleotide precursor UDP-N-aceylmuramoyl-l-alanyl-d-glutamate%3B Derived by automated computational analysis using gene prediction method: Protein Homology.	173	332
VT1169_0173:VT1169_0174	intergenic	175725	175732	7	.									2218	333
VT1169_0174	CDS	175732	177111	1379	+	murF	UDP-N-acetylmuramoyl-tripeptide--D-alanyl-D-alanine ligase [EC:6.3.2.10]	K01929	Lysine biosynthesis;Peptidoglycan biosynthesis;Vancomycin resistance		COG0770	M		174	334
VT1169_0175	CDS	177105	178190	1085	+	mraY	phospho-N-acetylmuramoyl-pentapeptide-transferase [EC:2.7.8.13]	K01000	Peptidoglycan biosynthesis;Vancomycin resistance		COG0472	M		175	335
VT1169_0175:VT1169_0176	intergenic	178190	178217	27	.									2219	336
VT1169_0176	CDS	178217	179521	1304	+	murD	UDP-N-acetylmuramoylalanine--D-glutamate ligase [EC:6.3.2.9]	K01925	D-Glutamine and D-glutamate metabolism;Peptidoglycan biosynthesis		COG0771	M	UDP-N-acetylmuramoylalanine--D-glutamate ligase%3B involved in peptidoglycan biosynthesis%3B cytoplasmic%3B catalyzes the addition of glutamate to the nucleotide precursor UDP-N-acetylmuramoyl-L-alanine during cell wall formation%3B Derived by automated computational analysis using gene prediction method: Protein Homology.	176	337
VT1169_0176:VT1169_0177	intergenic	179521	179536	15	.									2220	338
VT1169_0177	CDS	179536	180726	1190	+	ftsW	cell division protein FtsW	K03588	Chromosome partitioning proteins		COG0772	D	integral membrane protein involved in stabilizing FstZ ring during cell division%3B Derived by automated computational analysis using gene prediction method: Protein Homology.	177	339
VT1169_0177:VT1169_0178	intergenic	180726	180767	41	.									2221	340
VT1169_0178	CDS	180767	181831	1064	+	murG	UDP-N-acetylglucosamine--N-acetylmuramyl-(pentapeptide) pyrophosphoryl-undecaprenol N-acetylglucosamine transferase [EC:2.4.1.227]	K02563	Peptidoglycan biosynthesis;Vancomycin resistance		COG0707	M		178	341
VT1169_0178:VT1169_0179	intergenic	181831	181902	71	.									2222	342
VT1169_0179	CDS	181902	183332	1430	+	murC	UDP-N-acetylmuramate--alanine ligase [EC:6.3.2.8]	K01924	D-Glutamine and D-glutamate metabolism;Peptidoglycan biosynthesis		COG0773	M	Catalyzes the formation of UDP-N-acetylmuramoyl-L-alanine from UDP-N-acetylmuramate and L-alanine in peptidoglycan synthesis%3B Derived by automated computational analysis using gene prediction method: Protein Homology.	179	343
VT1169_0179:VT1169_0180	intergenic	183332	183345	13	.									2223	344
VT1169_0180	CDS	183345	184274	929	+	ddl	D-alanine-D-alanine ligase [EC:6.3.2.4]	K01921	D-Alanine metabolism;Peptidoglycan biosynthesis;Vancomycin resistance		COG1181	M		180	345
VT1169_0181	CDS	184271	185038	767	+	ftsQ	cell division protein FtsQ	K03589	Chromosome partitioning proteins		COG1589	M		181	346
VT1169_0181:VT1169_0182	intergenic	185038	185063	25	.									2224	347
VT1169_0182	CDS	185063	186343	1280	+	ftsA	cell division protein FtsA	K03590	Chromosome partitioning proteins;Cytoskeleton proteins;Bacterial microtubules homologs		COG0849	D	ATP-binding involved in recruitment of FtsK to Z ring%3B essential cell division protein%3B colocalizes with FtsZ through direct interaction to the septal ring structure%3B structurally similar to eukaryotic actin%3B binds directly to the cell membrane%3B Derived by automated computational analysis using gene prediction method: Protein Homology.	182	348
VT1169_0182:VT1169_0183	intergenic	186343	186427	84	.									2225	349
VT1169_0183	CDS	186427	187710	1283	+	ftsZ	cell division protein FtsZ	K03531	Chromosome partitioning proteins;Cytoskeleton proteins;Bacterial microtubules homologs		COG0206	D		183	350
VT1169_0183:VT1169_0184	intergenic	187710	187748	38	.									2226	351
VT1169_0184	CDS	187748	188665	917	+	lpxC	UDP-3-O-[3-hydroxymyristoyl] N-acetylglucosamine deacetylase [EC:3.5.1.108]	K02535	Lipopolysaccharide biosynthesis;Lipid A	M00060 Lipopolysaccharide biosynthesis, KDO2-lipid A	COG0774	M	zinc-dependent%3B catalyzes the deacetylation of UDP-(3-O-acyl)-N-acetylglucosamine to UDP-3-O-(3-hydroxytetradecanoyl)-glucosamine in the second step of lipid A biosynthesis%3B Derived by automated computational analysis using gene prediction method: Protein Homology.	184	352
VT1169_0184:VT1169_0185	intergenic	188665	188863	198	.									2227	353
VT1169_0185	CDS	188863	190023	1160	+	pheA	chorismate mutase / prephenate dehydratase [EC:5.4.99.5 4.2.1.51]	K14170	Biosynthesis of amino acids;Phenylalanine, tyrosine and tryptophan biosynthesis	M00024 Phenylalanine biosynthesis, chorismate => phenylalanine;M00025 Tyrosine biosynthesis, chorismate => tyrosine	COG1605 COG0077		catalyzing the formation of prephenate from chorismate and the formation of phenylpyruvate from prephenate in phenylalanine biosynthesis%3B Derived by automated computational analysis using gene prediction method: Protein Homology.	185	354
VT1169_0185:VT1169_0186	intergenic	190023	190157	134	.									2228	355
VT1169_0186	CDS	190157	192037	1880	+	htpG	molecular chaperone HtpG	K04079	Chaperones and folding catalysts;Heat shock proteins		COG0326	O	molecular chaperone%3B Derived by automated computational analysis using gene prediction method: Protein Homology.	186	356
VT1169_0186:VT1169_0187	intergenic	192037	192103	66	.									2229	357
VT1169_0187	CDS	192103	192447	344	+		hypothetical protein							187	358
VT1169_0187:VT1169_0188	intergenic	192447	192584	137	.									2230	359
VT1169_0188	CDS	192584	193717	1133	+	dapE	succinyl-diaminopimelate desuccinylase [EC:3.5.1.18]	K01439	Biosynthesis of amino acids;Lysine biosynthesis	M00016 Lysine biosynthesis, succinyl-DAP pathway, aspartate => lysine	COG0624	E		188	360
VT1169_0188:VT1169_0189	intergenic	193717	193719	2	.									2231	361
VT1169_0189	CDS	193719	194399	680	+		peptidase M15							189	362
VT1169_0189:VT1169_0190	intergenic	194399	194645	246	.									2232	363
VT1169_0190	CDS	194645	195268	623	+	nudF	ADP-ribose pyrophosphatase [EC:3.6.1.13]	K01515	Purine metabolism		COG0494	LR	ADP-sugar pyrophosphatase%3B catalyzes the formation of D-ribose 5-phosphate from ADP-ribose%3B can also act on ADP-mannose and ADP-glucose%3B Derived by automated computational analysis using gene prediction method: Protein Homology.	190	364
VT1169_0190:VT1169_0191	intergenic	195268	195319	51	.									2233	365
VT1169_0191	CDS	195319	196143	824	+		3'%2C5'-cyclic-nucleotide phosphodiesterase	K03651			COG1409	R		191	366
VT1169_0191:VT1169_0192	intergenic	196143	196654	511	.									2234	367
VT1169_0192	CDS	196654	197478	824	-		hypothetical protein							192	368
VT1169_0193	CDS	197451	197915	464	-		hypothetical protein							193	369
VT1169_0193:VT1169_0194	intergenic	197915	198270	355	.									2235	370
VT1169_0194	CDS	198270	198968	698	+	queC	7-cyano-7-deazaguanine synthase [EC:6.3.4.20]	K06920	Folate biosynthesis;Transfer RNA biogenesis;tRNA modification factors;Other tRNA modification factors		COG0603	R		194	371
VT1169_0194:VT1169_0195	intergenic	198968	199093	125	.									2236	372
VT1169_0195	CDS	199093	200307	1214	+		ATPase	K07133			COG1373	R		195	373
VT1169_0195:VT1169_0196	intergenic	200307	200386	79	.									2237	374
VT1169_0196	CDS	200386	201414	1028	-	E1.1.1.1, adh	alcohol dehydrogenase [EC:1.1.1.1]	K00001	Degradation of aromatic compounds;Glycolysis / Gluconeogenesis;Fatty acid degradation;Tyrosine metabolism		COG0604 COG1062 COG1064 COG1454			196	375
VT1169_0196:VT1169_0197	intergenic	201414	201685	271	.									2238	376
VT1169_0197	CDS	201685	203832	2147	+	rlmL	23S rRNA (guanine2445-N2)-methyltransferase / 23S rRNA (guanine2069-N7)-methyltransferase [EC:2.1.1.173 2.1.1.264]	K12297	Ribosome biogenesis;rRNA modification factors;23S rRNA modification factors		COG0116 COG1092		catalyzes the N2-methyl guanosine modification of the G2445 residue of 23S rRNA%3B Derived by automated computational analysis using gene prediction method: Protein Homology.	197	377
VT1169_0197:VT1169_0198	intergenic	203832	203929	97	.									2239	378
VT1169_0198	CDS	203929	204273	344	-	frdD	fumarate reductase subunit D	K00247	Carbon metabolism;Citrate cycle (TCA cycle);Pyruvate metabolism;Butanoate metabolism;Oxidative phosphorylation	M00011 Citrate cycle, second carbon oxidation, 2-oxoglutarate => oxaloacetate;M00150 Fumarate reductase, prokaryotes	COG3080	C		198	379
VT1169_0198:VT1169_0199	intergenic	204273	204283	10	.									2240	380
VT1169_0199	CDS	204283	204675	392	-	frdC	fumarate reductase subunit C	K00246	Carbon metabolism;Citrate cycle (TCA cycle);Pyruvate metabolism;Butanoate metabolism;Oxidative phosphorylation	M00011 Citrate cycle, second carbon oxidation, 2-oxoglutarate => oxaloacetate;M00150 Fumarate reductase, prokaryotes	COG3029	C		199	381
VT1169_0199:VT1169_0200	intergenic	204675	204687	12	.									2241	382
VT1169_0200	CDS	204687	205457	770	-	frdB	fumarate reductase iron-sulfur subunit [EC:1.3.5.4]	K00245	Carbon metabolism;Citrate cycle (TCA cycle);Pyruvate metabolism;Butanoate metabolism;Oxidative phosphorylation	M00011 Citrate cycle, second carbon oxidation, 2-oxoglutarate => oxaloacetate;M00150 Fumarate reductase, prokaryotes	COG0479	C		200	383
VT1169_0200:VT1169_0201	intergenic	205457	205462	5	.									2242	384
VT1169_0201	CDS	205462	207270	1808	-	frdA	fumarate reductase flavoprotein subunit [EC:1.3.5.4]	K00244	Carbon metabolism;Citrate cycle (TCA cycle);Pyruvate metabolism;Butanoate metabolism;Oxidative phosphorylation	M00011 Citrate cycle, second carbon oxidation, 2-oxoglutarate => oxaloacetate;M00150 Fumarate reductase, prokaryotes	COG1053	C	part of four member fumarate reductase enzyme complex FrdABCD which catalyzes the reduction of fumarate to succinate during anaerobic respiration%3B FrdAB are the catalytic subcomplex consisting of a flavoprotein subunit and an iron-sulfur subunit%2C respectively%3B FrdCD are the membrane components which interact with quinone and are involved in electron transfer%3B the catalytic subunits are si…	201	385
VT1169_0201:VT1169_0202	intergenic	207270	207578	308	.									2243	386
VT1169_0202	CDS	207578	208549	971	+	poxA	lysyl-tRNA synthetase, class II [EC:6.1.1.6]	K04568	Transfer RNA biogenesis;Aminoacyl-tRNA synthetases (AARSs);Other AARSs	M00360 Aminoacyl-tRNA biosynthesis, prokaryotes	COG2269	J		202	387
VT1169_0202:VT1169_0203	intergenic	208549	208615	66	.									2244	388
VT1169_0203	CDS	208615	209382	767	-	ABC.FEV.A	iron complex transport system ATP-binding protein [EC:3.6.3.34]	K02013	ABC transporters;Metallic cation, iron-siderophore and vitamin B12 transporters;Iron complex transporter	M00240 Iron complex transport system	COG1120	PH		203	389
VT1169_0204	CDS	209382	210365	983	-	ABC.FEV.P	iron complex transport system permease protein	K02015	ABC transporters;Metallic cation, iron-siderophore and vitamin B12 transporters;Iron complex transporter	M00240 Iron complex transport system	COG0609	P	Ferric citrate binds FecA and is transported across the outer membrane while transmits a signal across the cytoplasmic membrane protein FecR. FecR transmits a signal across the membrane and activates the cytoplasmic FecI that directs the RNA polymerase to express the fecABCDE operon (which encodes the ferric citrate outer membrane receptor and the ferric citrate ABC transporter)%2C as well as fec…	204	390
VT1169_0205	CDS	210365	211354	989	-	ABC.FEV.P	iron complex transport system permease protein	K02015	ABC transporters;Metallic cation, iron-siderophore and vitamin B12 transporters;Iron complex transporter	M00240 Iron complex transport system	COG0609	P	part of the FecBCDE citrate-dependent iron (III) transport system%3B Derived by automated computational analysis using gene prediction method: Protein Homology.	205	391
VT1169_0206	CDS	211354	212247	893	-	ABC.FEV.S	iron complex transport system substrate-binding protein	K02016	ABC transporters;Metallic cation, iron-siderophore and vitamin B12 transporters;Iron complex transporter	M00240 Iron complex transport system	COG0614	P	part of the ABC transporter involved in the uptake of citrate-dependent Fe(3+)%3B Derived by automated computational analysis using gene prediction method: Protein Homology.	206	392
VT1169_0206:VT1169_0207	intergenic	212247	212318	71	.									2245	393
VT1169_0207	CDS	212318	213388	1070	-		metallophosphoesterase	K07098			COG1408	R		207	394
VT1169_0207:VT1169_0208	intergenic	213388	213573	185	.									2246	395
VT1169_0208	CDS	213573	213902	329	+		hypothetical protein	K09747			COG0718	S		208	396
VT1169_0208:VT1169_0209	intergenic	213902	213987	85	.									2247	397
VT1169_0209	CDS	213987	214589	602	+	recR	recombination protein RecR	K06187	Homologous recombination		COG0353	L	involved in a recombinational process of DNA repair%2C independent of the recBC complex%3B Derived by automated computational analysis using gene prediction method: Protein Homology.	209	398
VT1169_0209:VT1169_0210	intergenic	214589	214621	32	.									2248	399
VT1169_0210	CDS	214621	216558	1937	+	topB	DNA topoisomerase III [EC:5.99.1.2]	K03169	DNA replication;DNA topoisomerases		COG0550	L	decatenates replicating daughter chromosomes%3B Derived by automated computational analysis using gene prediction method: Protein Homology.	210	400
VT1169_0210:VT1169_0211	intergenic	216558	216719	161	.									2249	401
VT1169_0211	CDS	216719	217069	350	+	secG	preprotein translocase subunit SecG	K03075	Secretion system;Protein export;Sec (secretion) system	M00335 Sec (secretion) system	COG1314	U		211	402
VT1169_0211:VT1169_0212	intergenic	217069	217085	16	.									2250	403
VT1169_0212	tRNA	217085	217170	85	+		tRNA-Leu							212	404
VT1169_0212:VT1169_0213	intergenic	217170	217253	83	.									2251	405
VT1169_0213	CDS	217253	217507	254	+		hypothetical protein							213	406
VT1169_0213:VT1169_0214	intergenic	217507	217764	257	.									2252	407
VT1169_0214	CDS	217764	218537	773	-	mtgA	monofunctional biosynthetic peptidoglycan transglycosylase [EC:2.4.1.-]	K03814	Peptidoglycan biosynthesis		COG0744	M		214	408
VT1169_0215	CDS	218515	218823	308	-	trpR	TrpR family transcriptional regulator, trp operon repressor	K03720	Transcription factors		COG2973	K		215	409
VT1169_0215:VT1169_0216	intergenic	218823	218856	33	.									2253	410
VT1169_0216	CDS	218856	221072	2216	-		septation protein A	K08309			COG0741	M		216	411
VT1169_0216:VT1169_0217	intergenic	221072	221599	527	.									2254	412
VT1169_0217	CDS	221599	221895	296	-		hypothetical protein	K09780			COG2350	S	unknown function%3B YciI from Haemophilus influenzae presents crystal structure similarity to a muconolactone isomerase%2C but does not seem to catalyze any of the predicted reactions based on sequence and structure similarity%3B Derived by automated computational analysis using gene prediction method: Protein Homology.	217	413
VT1169_0217:VT1169_0218	intergenic	221895	221898	3	.									2255	414
VT1169_0218	CDS	221898	222368	470	-	yciA	acyl-CoA thioesterase YciA [EC:3.1.2.-]	K10806	Biosynthesis of unsaturated fatty acids		COG1607	I		218	415
VT1169_0218:VT1169_0219	intergenic	222368	222372	4	.									2256	416
VT1169_0219	CDS	222372	222923	551	-		septation protein A	K06190			COG2917	D		219	417
VT1169_0219:VT1169_0220	intergenic	222923	222929	6	.									2257	418
VT1169_0220	CDS	222929	223687	758	-		beta-methylgalactoside transporter							220	419
VT1169_0220:VT1169_0221	intergenic	223687	223959	272	.									2258	420
VT1169_0221	CDS	223959	224606	647	+		hypothetical protein	K07275			COG3047	M		221	421
VT1169_0221:VT1169_0222	intergenic	224606	224624	18	.									2259	422
VT1169_0222	CDS	224624	226300	1676	-	recN	DNA repair protein RecN (Recombination protein N)	K03631	TLS (translesion DNA synthesis) factors		COG0497	L		222	423
VT1169_0222:VT1169_0223	intergenic	226300	226374	74	.									2260	424
VT1169_0223	CDS	226374	227291	917	-	ppnK, NADK	NAD+ kinase [EC:2.7.1.23]	K00858	Nicotinate and nicotinamide metabolism		COG0061	G	catalyzes the phosphorylation of NAD to NADP%3B Derived by automated computational analysis using gene prediction method: Protein Homology.	223	425
VT1169_0223:VT1169_0224	intergenic	227291	227432	141	.									2261	426
VT1169_0224	CDS	227432	228010	578	+	GRPE	molecular chaperone GrpE	K03687	Chaperones and folding catalysts;Heat shock proteins		COG0576	O		224	427
VT1169_0224:VT1169_0225	intergenic	228010	228121	111	.									2262	428
VT1169_0225	CDS	228121	231192	3071	-	TC.FEV.OM3	hemoglobin/transferrin/lactoferrin receptor protein	K16087	Pores ion channels		COG1629	P		225	429
VT1169_0225:VT1169_0226	intergenic	231192	231382	190	.									2263	430
VT1169_0226	CDS	231382	233400	2018	-	mnmC	tRNA 5-methylaminomethyl-2-thiouridine biosynthesis bifunctional protein [EC:2.1.1.61 1.5.-.-]	K15461	Transfer RNA biogenesis;tRNA modification factors;Other tRNA modification factors		COG0665 COG4121			226	431
VT1169_0226:VT1169_0227	intergenic	233400	233570	170	.									2264	432
VT1169_0227	CDS	233570	234790	1220	+	fabB	3-oxoacyl-[acyl-carrier-protein] synthase I [EC:2.3.1.41]	K00647	Fatty acid metabolism;Fatty acid biosynthesis;Biotin metabolism	M00083 Fatty acid biosynthesis, elongation;M00572 Pimeloyl-ACP biosynthesis, BioC-BioH pathway, malonyl-ACP => pimeloyl-ACP	COG0304	IQ		227	433
VT1169_0227:VT1169_0228	intergenic	234790	234931	141	.									2265	434
VT1169_0228	CDS	234931	236778	1847	+	arcB	two-component system, OmpR family, aerobic respiration control sensor histidine kinase ArcB [EC:2.7.13.3]	K07648	Two-component system	M00456 ArcB-ArcA (anoxic redox control) two-component regulatory system	COG0642	T		228	435
VT1169_0228:VT1169_0229	intergenic	236778	236852	74	.									2266	436
VT1169_0229	CDS	236852	237862	1010	-	mglC	methyl-galactoside transport system permease protein	K10541	ABC transporters;Saccharide, polyol, and lipid transporters;D-Xylose transporter	M00214 Methyl-galactoside transport system	COG4211	G	ABC transporter%3B functions in galactose transport%3B part of MglA2C2B transporter complex%3B Derived by automated computational analysis using gene prediction method: Protein Homology.	229	437
VT1169_0229:VT1169_0230	intergenic	237862	237881	19	.									2267	438
VT1169_0230	pseudogene	237881	239419	1538	-	mglA	methyl-galactoside transport system ATP-binding protein [EC:3.6.3.17]	K10542	ABC transporters	M00214 Methyl-galactoside transport system	COG1129	G	sugar ABC transporter ATP-binding protein%3B disrupted%3B Derived by automated computational analysis using gene prediction method: Protein Homology.	230	439
VT1169_0230:VT1169_0231	intergenic	239419	239494	75	.									2268	440
VT1169_0231	CDS	239494	240486	992	-	mglB	methyl-galactoside transport system substrate-binding protein	K10540	ABC transporters;Saccharide, polyol, and lipid transporters;Methyl-galactoside transporter	M00214 Methyl-galactoside transport system	COG1879	G		231	441
VT1169_0231:VT1169_0232	intergenic	240486	240701	215	.									2269	442
VT1169_0232	CDS	240701	241714	1013	-	lacI	LacI family transcriptional regulator	K02529	Transcription factors		COG1609	K	controls transcription of galETKM%3B Derived by automated computational analysis using gene prediction method: Protein Homology.	232	443
VT1169_0232:VT1169_0233	intergenic	241714	241966	252	.									2270	444
VT1169_0233	CDS	241966	243009	1043	+	galT, GALT	UDPglucose--hexose-1-phosphate uridylyltransferase [EC:2.7.7.12]	K00965	Galactose metabolism;Amino sugar and nucleotide sugar metabolism	M00632 Galactose degradation, Leloir pathway, galactose => alpha-D-glucose-1P;M00554 Nucleotide sugar biosynthesis, galactose => UDP-galactose;M00362 Nucleotide sugar biosynthesis, prokaryotes	COG1085	C	catalyzes the interconversion of UDP-galactose and galactose-1-P with UDP-galactose and glucose-1-P%3B Derived by automated computational analysis using gene prediction method: Protein Homology.	233	445
VT1169_0233:VT1169_0234	intergenic	243009	243076	67	.									2271	446
VT1169_0234	CDS	243076	244230	1154	+	galK	galactokinase [EC:2.7.1.6]	K00849	Galactose metabolism;Amino sugar and nucleotide sugar metabolism	M00632 Galactose degradation, Leloir pathway, galactose => alpha-D-glucose-1P;M00554 Nucleotide sugar biosynthesis, galactose => UDP-galactose	COG0153	G	catalyzes the formation of alpha-D-galactose 1-phosphate from D-galactose in galactose metabolism%3B Derived by automated computational analysis using gene prediction method: Protein Homology.	234	447
VT1169_0235	CDS	244224	245255	1031	+	galM, GALM	aldose 1-epimerase [EC:5.1.3.3]	K01785	Glycolysis / Gluconeogenesis;Galactose metabolism	M00632 Galactose degradation, Leloir pathway, galactose => alpha-D-glucose-1P	COG2017	G	mutarotase%3B catalyzes the conversion of beta-galactose to the alpha-anomer%3B links the metabolism of lactose and galactose%3B Derived by automated computational analysis using gene prediction method: Protein Homology.	235	448
VT1169_0235:VT1169_0236	intergenic	245255	245355	100	.									2272	449
VT1169_0236	tRNA	245355	245441	86	+		tRNA-Leu							236	450
VT1169_0236:VT1169_0237	intergenic	245441	245520	79	.									2273	451
VT1169_0237	CDS	245520	247019	1499	-		disulfide bond formation protein DsbB							237	452
VT1169_0237:VT1169_0238	intergenic	247019	247298	279	.									2274	453
VT1169_0238	CDS	247298	248731	1433	-		hypothetical protein	K03319			COG0471	P		238	454
VT1169_0239	CDS	248718	250130	1412	-	citXG	holo-ACP synthase / triphosphoribosyl-dephospho-CoA synthase [EC:2.7.7.61 2.4.2.52]	K13927	Two-component system		COG3697 COG1767			239	455
VT1169_0239:VT1169_0240	intergenic	250130	250324	194	.									2275	456
VT1169_0240	CDS	250324	251826	1502	-	citF	citrate lyase subunit alpha / citrate CoA-transferase [EC:2.8.3.10]	K01643	Two-component system		COG3051	C	citrate-ACP transferase%2C the alpha subunit catalyzes the formation of (3S)-citryl-CoA from acetyl-CoA and citrate%3B Derived by automated computational analysis using gene prediction method: Protein Homology.	240	457
VT1169_0240:VT1169_0241	intergenic	251826	251841	15	.									2276	458
VT1169_0241	CDS	251841	252716	875	-	citE	citrate lyase subunit beta / citryl-CoA lyase [EC:4.1.3.34]	K01644	Two-component system		COG2301	G	citryl-ACP lyase%3B catalyzes the formation of acetate and oxaloacetate from citrate%3B Derived by automated computational analysis using gene prediction method: Protein Homology.	241	459
VT1169_0242	CDS	252713	253000	287	-	citD	citrate lyase subunit gamma (acyl carrier protein)	K01646	Two-component system		COG3052	C	acyl carrier protein%3B with CitE and CitF catalyzes the formation of oxaloacetate from citrate%3B Derived by automated computational analysis using gene prediction method: Protein Homology.	242	460
VT1169_0242:VT1169_0243	intergenic	253000	253040	40	.									2277	461
VT1169_0243	CDS	253040	254047	1007	-	citC	[citrate (pro-3S)-lyase] ligase [EC:6.2.1.22]	K01910	Two-component system		COG3053	C		243	462
VT1169_0243:VT1169_0244	intergenic	254047	254293	246	.									2278	463
VT1169_0244	CDS	254293	255189	896	+	corC	magnesium and cobalt transporter	K06189	Other transporters		COG4535	P		244	464
VT1169_0244:VT1169_0245	intergenic	255189	255580	391	.									2279	465
VT1169_0245	CDS	255580	257124	1544	+		acyltransferase	K03820			COG0815	M		245	466
VT1169_0245:VT1169_0246	intergenic	257124	257187	63	.									2280	467
VT1169_0246	CDS	257187	257405	218	-	infA	translation initiation factor IF-1	K02518	Translation factors;Initiation factors		COG0361	J		246	468
VT1169_0246:VT1169_0247	intergenic	257405	257625	220	.									2281	469
VT1169_0247	CDS	257625	258932	1307	+	pepB	PepB aminopeptidase [EC:3.4.11.23]	K07751	Glutathione metabolism		COG0260	E	catalyzes the removal of an N-terminal amino acid from a peptide or arylamide%3B Derived by automated computational analysis using gene prediction method: Protein Homology.	247	470
VT1169_0247:VT1169_0248	intergenic	258932	258944	12	.									2282	471
VT1169_0248	CDS	258944	259369	425	+	ndk, NME	nucleoside-diphosphate kinase [EC:2.7.4.6]	K00940	Purine metabolism;Pyrimidine metabolism	M00049 Adenine ribonucleotide biosynthesis, IMP => ADP,ATP;M00050 Guanine ribonucleotide biosynthesis IMP => GDP,GTP;M00052 Pyrimidine ribonucleotide biosynthesis, UMP => UDP/UTP,CDP/CTP;M00053 Pyrimidine deoxyribonuleotide biosynthesis, CDP/CTP => dCDP/dCTP,dTDP/dTTP;M00053 Pyrimidine deoxyribonuleotide biosynthesis, CDP/CTP => dCDP/dCTP,dTDP/dTTP	COG0105	F	catalyzes the formation of nucleoside triphosphate from ATP and nucleoside diphosphate%3B Derived by automated computational analysis using gene prediction method: Protein Homology.	248	472
VT1169_0248:VT1169_0249	intergenic	259369	259505	136	.									2283	473
VT1169_0249	CDS	259505	260650	1145	+	HEXA_B	hexosaminidase [EC:3.2.1.52]	K12373	Amino sugar and nucleotide sugar metabolism		COG3525	G		249	474
VT1169_0249:VT1169_0250	intergenic	260650	260740	90	.									2284	475
VT1169_0250	CDS	260740	261852	1112	-	mrp	ATP-binding protein involved in chromosome partitioning	K03593	Chromosome partitioning proteins		COG0489	D		250	476
VT1169_0250:VT1169_0251	intergenic	261852	262025	173	.									2285	477
VT1169_0251	CDS	262025	264085	2060	+	MARS, metG	methionyl-tRNA synthetase [EC:6.1.1.10]	K01874	Selenocompound metabolism;Transfer RNA biogenesis;Aminoacyl-tRNA synthetases (AARSs);Other AARSs	M00360 Aminoacyl-tRNA biosynthesis, prokaryotes	COG0143	J	methionine--tRNA ligase%3B MetRS%3B adds methionine to tRNA(Met) with cleavage of ATP to AMP and diphosphate%3B some MetRS enzymes form dimers depending on a C-terminal domain that is also found in other proteins such as Trbp111 in Aquifex aeolicus and the cold-shock protein CsaA from Bacillus subtilis while others do not%3B four subfamilies exist based on sequence motifs and zinc content%3B Deri…	251	478
VT1169_0251:VT1169_0252	intergenic	264085	264219	134	.									2286	479
VT1169_0252	CDS	264219	264413	194	-		Fe-S assembly protein IscX							252	480
VT1169_0253	CDS	264413	264754	341	-		2Fe-2S ferredoxin	K04755			COG0633	C		253	481
VT1169_0253:VT1169_0254	intergenic	264754	264766	12	.									2287	482
VT1169_0254	CDS	264766	266625	1859	-	hscA	molecular chaperone HscA	K04044	Chaperones and folding catalysts;Heat shock proteins		COG0443	O	involved in the maturation of iron-sulfur cluster-containing proteins%3B Derived by automated computational analysis using gene prediction method: Protein Homology.	254	483
VT1169_0254:VT1169_0255	intergenic	266625	266646	21	.									2288	484
VT1169_0255	CDS	266646	267167	521	-	hscB	molecular chaperone HscB	K04082	Chaperones and folding catalysts;Heat shock proteins		COG1076	O	J-type co-chaperone that regulates the ATPase and peptide-binding activity of Hsc66 chaperone%3B may function in biogenesis of iron-sulfur proteins%3B Derived by automated computational analysis using gene prediction method: Protein Homology.	255	485
VT1169_0255:VT1169_0256	intergenic	267167	267179	12	.									2289	486
VT1169_0256	CDS	267179	267502	323	-	iscA	iron-sulfur cluster assembly protein	K13628	Transfer RNA biogenesis;tRNA modification factors;Thiolation factors		COG0316	S	forms iron-sulfur clusters of ferredoxin [2FE-2S]%3B binds iron in the presence of the thioredoxin reductase system%3B forms homodimers and tetramers%3B similar to SufA protein%3B Derived by automated computational analysis using gene prediction method: Protein Homology.	256	487
VT1169_0256:VT1169_0257	intergenic	267502	267634	132	.									2290	488
VT1169_0257	CDS	267634	268017	383	-		scaffolding protein	K04488			COG0822	C		257	489
VT1169_0257:VT1169_0258	intergenic	268017	268077	60	.									2291	490
VT1169_0258	CDS	268077	269291	1214	-	iscS, NFS1	cysteine desulfurase [EC:2.8.1.7]	K04487	Thiamine metabolism;Transfer RNA biogenesis;tRNA modification factors;Thiolation factors;Sulfur relay system		COG1104	E	catalyzes the removal of elemental sulfur from cysteine to produce alanine%3B involved in NAD biosynthesis%3B Derived by automated computational analysis using gene prediction method: Protein Homology.	258	491
VT1169_0258:VT1169_0259	intergenic	269291	269345	54	.									2292	492
VT1169_0259	CDS	269345	269818	473	-	iscR	Rrf2 family transcriptional regulator, iron-sulfur cluster assembly transcription factor	K13643	Transcription factors		COG1959	K	regulates the expression of the iscRSUA operon%3B Derived by automated computational analysis using gene prediction method: Protein Homology.	259	493
VT1169_0259:VT1169_0260	intergenic	269818	269880	62	.									2293	494
VT1169_0260	CDS	269880	270620	740	-	trmJ	tRNA (cytidine32/uridine32-2'-O)-methyltransferase [EC:2.1.1.200]	K15396	Transfer RNA biogenesis;tRNA modification factors;Methyltransferases		COG0565	J	catalyzes the fromation of 2'O-methylated cytidine or 2'O-methylated uridine at position 32 in tRNA%3B Derived by automated computational analysis using gene prediction method: Protein Homology.	260	495
VT1169_0260:VT1169_0261	intergenic	270620	270771	151	.									2294	496
VT1169_0261	CDS	270771	271571	800	+	E3.1.3.25, IMPA, suhB	myo-inositol-1(or 4)-monophosphatase [EC:3.1.3.25]	K01092	Inositol phosphate metabolism		COG0483	G		261	497
VT1169_0261:VT1169_0262	intergenic	271571	271624	53	.									2295	498
VT1169_0262	CDS	271624	273735	2111	-		hypothetical protein							262	499
VT1169_0262:VT1169_0263	intergenic	273735	274014	279	.									2296	500
VT1169_0263	CDS	274014	275060	1046	-	afuC	iron(III) transport system ATP-binding protein [EC:3.6.3.30]	K02010	ABC transporters;Mineral and organic ion transporters;Iron(III) transporter	M00190 Iron(III) transport system	COG3841		Part of the ABC transporter complex FbpABC involved in Fe(3+) ions import%3B Derived by automated computational analysis using gene prediction method: Protein Homology.	263	501
VT1169_0263:VT1169_0264	intergenic	275060	275076	16	.									2297	502
VT1169_0264	CDS	275076	277133	2057	-	afuB	iron(III) transport system permease protein	K02011	ABC transporters;Mineral and organic ion transporters;Iron(III) transporter	M00190 Iron(III) transport system	COG1178	P		264	503
VT1169_0264:VT1169_0265	intergenic	277133	277161	28	.									2298	504
VT1169_0265	CDS	277161	278204	1043	-	afuA	iron(III) transport system substrate-binding protein	K02012	ABC transporters;Mineral and organic ion transporters;Iron(III) transporter	M00190 Iron(III) transport system	COG1840	P		265	505
VT1169_0265:VT1169_0266	intergenic	278204	278366	162	.									2299	506
VT1169_0266	CDS	278366	279406	1040	-	afuA	iron(III) transport system substrate-binding protein	K02012	ABC transporters;Mineral and organic ion transporters;Iron(III) transporter	M00190 Iron(III) transport system	COG1840	P		266	507
VT1169_0266:VT1169_0267	intergenic	279406	279715	309	.									2300	508
VT1169_0267	CDS	279715	280365	650	+	udk, UCK	uridine kinase [EC:2.7.1.48]	K00876	Pyrimidine metabolism		COG0572	F		267	509
VT1169_0267:VT1169_0268	intergenic	280365	280375	10	.									2301	510
VT1169_0268	CDS	280375	280959	584	+	dcd	dCTP deaminase [EC:3.5.4.13]	K01494	Pyrimidine metabolism	M00053 Pyrimidine deoxyribonuleotide biosynthesis, CDP/CTP => dCDP/dCTP,dTDP/dTTP	COG0717	F		268	511
VT1169_0268:VT1169_0269	intergenic	280959	280960	1	.									2302	512
VT1169_0269	CDS	280960	282162	1202	+		hypothetical protein							269	513
VT1169_0269:VT1169_0270	intergenic	282162	282164	2	.									2303	514
VT1169_0270	CDS	282164	283360	1196	+	sotB	MFS transporter, DHA1 family, L-arabinose/isopropyl-beta-D-thiogalactopyranoside export protein	K08159	Major Facilitator Superfamily (MFS);Drug transporters;Drug:H+ antiporter-1 (12 spanner) (DHA1) family		COG2814	G		270	515
VT1169_0270:VT1169_0271	intergenic	283360	283430	70	.									2304	516
VT1169_0271	CDS	283430	284962	1532	-	engA	GTPase	K03977	Ribosome biogenesis;Ribosome biogenesis GTPases		COG1160	R		271	517
VT1169_0271:VT1169_0272	intergenic	284962	285250	288	.									2305	518
VT1169_0272	CDS	285250	286233	983	+	cbpA	curved DNA-binding protein	K05516	Nucleoid associated proteins		COG2214	O		272	519
VT1169_0272:VT1169_0273	intergenic	286233	286256	23	.									2306	520
VT1169_0273	CDS	286256	286546	290	+	cbpM	chaperone modulatory protein CbpM	K18997	Nucleoid associated proteins					273	521
VT1169_0273:VT1169_0274	intergenic	286546	286611	65	.									2307	522
VT1169_0274	CDS	286611	287909	1298	-	purA, ADSS	adenylosuccinate synthase [EC:6.3.4.4]	K01939	Purine metabolism;Alanine, aspartate and glutamate metabolism	M00049 Adenine ribonucleotide biosynthesis, IMP => ADP,ATP	COG0104	F		274	523
VT1169_0274:VT1169_0275	intergenic	287909	287997	88	.									2308	524
VT1169_0275	CDS	287997	288962	965	-	cmoB	tRNA (mo5U34)-methyltransferase [EC:2.1.1.-]	K15257	Transfer RNA biogenesis;tRNA modification factors;Methyltransferases		COG0500	QR		275	525
VT1169_0275:VT1169_0276	intergenic	288962	288976	14	.									2309	526
VT1169_0276	CDS	288976	290496	1520	-	putP	sodium/proline symporter	K11928	Electrochemical potential-driven transporters		COG0591	ER	involved in the sodium dependent uptake of proline%3B Derived by automated computational analysis using gene prediction method: Protein Homology.	276	527
VT1169_0276:VT1169_0277	intergenic	290496	290635	139	.									2310	528
VT1169_0277	CDS	290635	292110	1475	+	rng	ribonuclease G [EC:3.1.26.-]	K08301	mRNA degradation;RNA degradosome components;RNA degradosome ribonucleases;Ribosome biogenesis;rRNA processing factors		COG1530	J	involved in the processing of the 5'end of 16S rRNA%3B Derived by automated computational analysis using gene prediction method: Protein Homology.	277	529
VT1169_0277:VT1169_0278	intergenic	292110	292227	117	.									2311	530
VT1169_0278	CDS	292227	292874	647	+	grxB	glutaredoxin 2	K03675	Chaperones and folding catalysts;Protein folding catalysts		COG2999	O	cofactor involved in the reduction of disulfides%3B Derived by automated computational analysis using gene prediction method: Protein Homology.	278	531
VT1169_0278:VT1169_0279	intergenic	292874	292890	16	.									2312	532
VT1169_0279	CDS	292890	293588	698	+		NAD-dependent deacetylase	K12410			COG0846	K		279	533
VT1169_0279:VT1169_0280	intergenic	293588	293661	73	.									2313	534
VT1169_0280	CDS	293661	294035	374	+		transposase	K07483			COG2963	L		280	535
VT1169_0280:VT1169_0281	intergenic	294035	294650	615	.									2314	536
VT1169_0281	pseudogene	294650	295147	497	-	virB8	type IV secretion system protein VirB8	K03203	Secretion system;Type IV secretion system	M00333 Type IV secretion system	COG3736	U		281	537
VT1169_0282	CDS	295093	295332	239	-	virB2, lvhB2	type IV secretion system protein VirB2	K03197	Secretion system;Type IV secretion system;Legionellosis	M00333 Type IV secretion system	COG3838	U		282	538
VT1169_0282:VT1169_0283	intergenic	295332	295945	613	.									2315	539
VT1169_0283	CDS	295945	296124	179	+		hypothetical protein							283	540
VT1169_0284	CDS	296121	296399	278	+		hypothetical protein							284	541
VT1169_0284:VT1169_0285	intergenic	296399	296438	39	.									2316	542
VT1169_0285	CDS	296438	296617	179	+		hypothetical protein							285	543
VT1169_0285:VT1169_0286	intergenic	296617	297188	571	.									2317	544
VT1169_0286	CDS	297188	297442	254	+		transcriptional regulator							286	545
VT1169_0286:VT1169_0287	intergenic	297442	297445	3	.									2318	546
VT1169_0287	CDS	297445	297789	344	+	mazF	mRNA interferase MazF [EC:3.1.-.-]	K07171	Prokaryotic defense system;Toxin-antitoxin system (TA system)		COG2337	T		287	547
VT1169_0287:VT1169_0288	intergenic	297789	297873	84	.									2319	548
VT1169_0288	CDS	297873	298139	266	+		virulence protein	K18829			COG4456	S		288	549
VT1169_0288:VT1169_0289	intergenic	298139	298358	219	.									2320	550
VT1169_0289	CDS	298358	299026	668	+	cdtA	cytolethal distending toxin subunit A	K11013	Bacterial toxins;Type III toxins: Intracellular toxins;Cytolethal distending toxin					289	551
VT1169_0289:VT1169_0290	intergenic	299026	299041	15	.									2321	552
VT1169_0290	CDS	299041	299892	851	+	cdtB	cytolethal distending toxin subunit B	K11014	Bacterial toxins;Type III toxins: Intracellular toxins;Cytolethal distending toxin				Cdt from Campylobacter forms the A subunit (CdtB) that is delivered into host cells by the heterologous B subnit (CdtA/C)%3B in Salmonella%2C CdtB alone is encoded%3B Derived by automated computational analysis using gene prediction method: Protein Homology.	290	553
VT1169_0290:VT1169_0291	intergenic	299892	299903	11	.									2322	554
VT1169_0291	CDS	299903	300463	560	+	cdtC	cytolethal distending toxin subunit C	K11015	Bacterial toxins;Type III toxins: Intracellular toxins;Cytolethal distending toxin					291	555
VT1169_0291:VT1169_0292	intergenic	300463	300653	190	.									2323	556
VT1169_0292	CDS	300653	300844	191	-		antirestriction protein							292	557
VT1169_0292:VT1169_0293	intergenic	300844	301539	695	.									2324	558
VT1169_0293	CDS	301539	302063	524	+	DNMT1, dcm	DNA (cytosine-5)-methyltransferase 1 [EC:2.1.1.37]	K00558	Cysteine and methionine metabolism;Prokaryotic defense system;Restriction and modification system (R-M system)	M00035 Methionine degradation	COG0270	L		293	559
VT1169_0293:VT1169_0294	intergenic	302063	302262	199	.									2325	560
VT1169_0294	CDS	302262	303038	776	-	K12055	chromosome partitioning related protein ParA	K12055	Secretion system;Type IV secretion system		COG1192	D		294	561
VT1169_0294:VT1169_0295	intergenic	303038	303113	75	.									2326	562
VT1169_0295	tRNA	303113	303188	75	-		tRNA-Lys							295	563
VT1169_0295:VT1169_0296	intergenic	303188	303241	53	.									2327	564
VT1169_0296	tRNA	303241	303327	86	-		tRNA-Leu							296	565
VT1169_0296:VT1169_0297	intergenic	303327	303329	2	.									2328	566
VT1169_0297	tRNA	303329	303404	75	-		tRNA-Gly							297	567
VT1169_0297:VT1169_0298	intergenic	303404	303565	161	.									2329	568
VT1169_0298	CDS	303565	304122	557	-	pgsA, PGS1	CDP-diacylglycerol--glycerol-3-phosphate 3-phosphatidyltransferase [EC:2.7.8.5]	K00995	Glycerophospholipid metabolism		COG0558	I		298	569
VT1169_0298:VT1169_0299	intergenic	304122	304377	255	.									2330	570
VT1169_0299	CDS	304377	305567	1190	+	metC	cystathionine beta-lyase [EC:4.4.1.8]	K01760	Biosynthesis of amino acids;Cysteine and methionine metabolism;Selenocompound metabolism	M00017 Methionine biosynthesis, apartate => homoserine => methionine	COG0626	E	catalyzes the formation of L-homocysteine from cystathionine%3B Derived by automated computational analysis using gene prediction method: Protein Homology.	299	571
VT1169_0299:VT1169_0300	intergenic	305567	305781	214	.									2331	572
VT1169_0300	CDS	305781	306833	1052	+		hypothetical protein							300	573
VT1169_0300:VT1169_0301	intergenic	306833	306977	144	.									2332	574
VT1169_0301	pseudogene	306977	307120	143	+	chpS	antitoxin ChpS	K18842	Prokaryotic defense system;Toxin-antitoxin system (TA system)		COG2336	T		301	575
VT1169_0302	pseudogene	307108	307347	239	+	chpB	mRNA interferase ChpB [EC:3.1.-.-]	K18841	Prokaryotic defense system;Toxin-antitoxin system (TA system)		COG2337	T		302	576
VT1169_0302:VT1169_0303	intergenic	307347	307425	78	.									2333	577
VT1169_0303	CDS	307425	308552	1127	-	dnaJ	molecular chaperone DnaJ	K03686	Chaperones and folding catalysts;Heat shock proteins		COG0484	O	chaperone Hsp40%3B co-chaperone with DnaK%3B Participates actively in the response to hyperosmotic and heat shock by preventing the aggregation of stress-denatured proteins and by disaggregating proteins%2C also in an autonomous%2C dnaK-independent fashion%3B Derived by automated computational analysis using gene prediction method: Protein Homology.	303	578
VT1169_0303:VT1169_0304	intergenic	308552	308988	436	.									2334	579
VT1169_0304	CDS	308988	310889	1901	-	dnaK	molecular chaperone DnaK	K04043	mRNA degradation;Other RNA degradation factors;RNA degradation chaperones;Chaperones and folding catalysts;Heat shock proteins		COG0443	O	heat shock protein 70%3B assists in folding of nascent polypeptide chains%3B refolding of misfolded proteins%3B utilizes ATPase activity to help fold%3B co-chaperones are DnaJ and GrpE%3B multiple copies in some bacteria%3B Derived by automated computational analysis using gene prediction method: Protein Homology.	304	580
VT1169_0304:VT1169_0305	intergenic	310889	311175	286	.									2335	581
VT1169_0305	CDS	311175	312608	1433	+		gamma-glutamyl phosphate reductase							305	582
VT1169_0305:VT1169_0306	intergenic	312608	312968	360	.									2336	583
VT1169_0306	CDS	312968	314701	1733	-	RARS	arginyl-tRNA synthetase [EC:6.1.1.19]	K01887	Transfer RNA biogenesis;Aminoacyl-tRNA synthetases (AARSs);Other AARSs	M00360 Aminoacyl-tRNA biosynthesis, prokaryotes	COG0018	J		306	584
VT1169_0306:VT1169_0307	intergenic	314701	314798	97	.									2337	585
VT1169_0307	CDS	314798	315385	587	+		hypothetical protein	K09907			COG3102	S		307	586
VT1169_0307:VT1169_0308	intergenic	315385	315427	42	.									2338	587
VT1169_0308	CDS	315427	315882	455	+		hypothetical protein	K06077			COG3133	M		308	588
VT1169_0308:VT1169_0309	intergenic	315882	316022	140	.									2339	589
VT1169_0309	CDS	316022	317104	1082	+	prfA	peptide chain release factor 1	K02835	Translation factors;Release factors		COG0216	J	recognizes the termination signals UAG and UAA during protein translation a specificity which is dependent on amino acid residues residing in loops of the L-shaped tRNA-like molecule of RF1%3B this protein is similar to release factor 2%3B Derived by automated computational analysis using gene prediction method: Protein Homology.	309	590
VT1169_0309:VT1169_0310	intergenic	317104	317144	40	.									2340	591
VT1169_0310	CDS	317144	318043	899	+	hemK	release factor glutamine methyltransferase [EC:2.1.1.297]	K02493	Translation factors;Release factors		COG2890	J	HemK%3B PrmC%3B transfers a methyl group from S-adenosylmethionine to amide nitrogen of specific glutamine residues in protein chain release factors PrfA and PrfB%3B Derived by automated computational analysis using gene prediction method: Protein Homology.	310	592
VT1169_0310:VT1169_0311	intergenic	318043	318053	10	.									2341	593
VT1169_0311	CDS	318053	318907	854	+	kdsA	2-dehydro-3-deoxyphosphooctonate aldolase (KDO 8-P synthase) [EC:2.5.1.55]	K01627	Lipopolysaccharide biosynthesis;Unusual LPS sugar	M00063 CMP-KDO biosynthesis	COG2877	M	catalyzes the formation of 2-dehydro-3-deoxy-D-octonate 8-phosphate from phosphoenolpyruvate and D-arabinose 5-phosphate in LPS biosynthesis%3B Derived by automated computational analysis using gene prediction method: Protein Homology.	311	594
VT1169_0311:VT1169_0312	intergenic	318907	319087	180	.									2342	595
VT1169_0312	CDS	319087	319596	509	+		hypothetical protein	K13694			COG0791	M		312	596
VT1169_0312:VT1169_0313	intergenic	319596	319993	397	.									2343	597
VT1169_0313	CDS	319993	320244	251	-		hypothetical protein	K09902			COG3100	S		313	598
VT1169_0313:VT1169_0314	intergenic	320244	320328	84	.									2344	599
VT1169_0314	CDS	320328	320990	662	+	minC	septum site-determining protein MinC	K03610	Chromosome partitioning proteins;Cytoskeleton proteins;MinD / ParA class of bacterial cytoskeletal proteins		COG0850	D		314	600
VT1169_0314:VT1169_0315	intergenic	320990	321012	22	.									2345	601
VT1169_0315	CDS	321012	321557	545	-		hypothetical protein							315	602
VT1169_0315:VT1169_0316	intergenic	321557	321781	224	.									2346	603
VT1169_0316	CDS	321781	322248	467	-		phosphohistidine phosphatase	K08296			COG2062	T		316	604
VT1169_0316:VT1169_0317	intergenic	322248	322261	13	.									2347	605
VT1169_0317	CDS	322261	323598	1337	-	glmM	phosphoglucosamine mutase [EC:5.4.2.10]	K03431	Amino sugar and nucleotide sugar metabolism		COG1109	G	catalyzes the conversion of glucosamine-6-phosphate to glucosamine-1-phosphate%3B Derived by automated computational analysis using gene prediction method: Protein Homology.	317	606
VT1169_0317:VT1169_0318	intergenic	323598	323627	29	.									2348	607
VT1169_0318	CDS	323627	324454	827	-	folP	dihydropteroate synthase [EC:2.5.1.15]	K00796	Folate biosynthesis	M00126 Tetrahydrofolate biosynthesis, GTP => THF;M00126 Tetrahydrofolate biosynthesis, GTP => THF	COG0294	H	catalyzes the formation of dihydropteroate from 2-amino-4-hydroxy-6-hydroxymethyl-7%2C8-dihydropteridine diphosphate and 4-aminobenzoate%3B Derived by automated computational analysis using gene prediction method: Protein Homology.	318	608
VT1169_0318:VT1169_0319	intergenic	324454	324624	170	.									2349	609
VT1169_0319	CDS	324624	325718	1094	-	DPO4	DNA polymerase IV [EC:2.7.7.7]	K02346	TLS (translesion DNA synthesis) factors		COG0389	L		319	610
VT1169_0320	pseudogene	325676	326233	557	-		NA	K07497			COG2801	L		320	611
VT1169_0320:VT1169_0321	intergenic	326233	326442	209	.									2350	612
VT1169_0321	CDS	326442	326735	293	+		hypothetical protein							321	613
VT1169_0321:VT1169_0322	intergenic	326735	327262	527	.									2351	614
VT1169_0322	CDS	327262	327474	212	+		hypothetical protein							322	615
VT1169_0322:VT1169_0323	intergenic	327474	328257	783	.									2352	616
VT1169_0323	CDS	328257	328511	254	+		hypothetical protein	K07483			COG2963	L		323	617
VT1169_0323:VT1169_0324	intergenic	328511	328717	206	.									2353	618
VT1169_0324	CDS	328717	330183	1466	-	guaB	IMP dehydrogenase [EC:1.1.1.205]	K00088	Purine metabolism	M00050 Guanine ribonucleotide biosynthesis IMP => GDP,GTP	COG0516 COG0517			324	619
VT1169_0324:VT1169_0325	intergenic	330183	330325	142	.									2354	620
VT1169_0325	CDS	330325	331257	932	+	birA	BirA family transcriptional regulator, biotin operon repressor / biotin-[acetyl-CoA-carboxylase] ligase [EC:6.3.4.15]	K03524	Biotin metabolism;Transcription factors		COG1654 COG0340			325	621
VT1169_0325:VT1169_0326	intergenic	331257	331344	87	.									2355	622
VT1169_0326	CDS	331344	331547	203	+		hypothetical protein							326	623
VT1169_0326:VT1169_0327	intergenic	331547	331944	397	.									2356	624
VT1169_0327	rRNA	331944	333486	1542	+		16S ribosomal RNA							327	625
VT1169_0327:VT1169_0328	intergenic	333486	333585	99	.									2357	626
VT1169_0328	tRNA	333585	333660	75	+		tRNA-Glu							328	627
VT1169_0328:VT1169_0329	intergenic	333660	333860	200	.									2358	628
VT1169_0329	rRNA	333860	336901	3041	+		23S ribosomal RNA							329	629
VT1169_0329:VT1169_0330	intergenic	336901	337171	270	.									2359	630
VT1169_0330	rRNA	337171	337286	115	+		5S ribosomal RNA							330	631
VT1169_0330:VT1169_0331	intergenic	337286	337401	115	.									2360	632
VT1169_0331	CDS	337401	338219	818	-	sapF	cationic peptide transport system ATP-binding protein	K19230	ABC transporters;Peptide and nickel transporters;Nickel transporter;Cationic antimicrobial peptide (CAMP) resistance	M00739 Cationic peptide transport system	COG1124	EP		331	633
VT1169_0331:VT1169_0332	intergenic	338219	338223	4	.									2361	634
VT1169_0332	CDS	338223	339275	1052	-	sapD	cationic peptide transport system ATP-binding protein	K19229	ABC transporters;Peptide and nickel transporters;Cationic peptide transporter;Cationic antimicrobial peptide (CAMP) resistance	M00739 Cationic peptide transport system	COG0444	EP	involved in resistance to antimibial peptides%3B Derived by automated computational analysis using gene prediction method: Protein Homology.	332	635
VT1169_0332:VT1169_0333	intergenic	339275	339283	8	.									2362	636
VT1169_0333	CDS	339283	340170	887	-	sapC	cationic peptide transport system permease protein	K19228	ABC transporters;Peptide and nickel transporters;Cationic peptide transporter;Cationic antimicrobial peptide (CAMP) resistance	M00739 Cationic peptide transport system	COG1173	EP		333	637
VT1169_0334	CDS	340160	341125	965	-	sapB	cationic peptide transport system permease protein	K19227	ABC transporters;Peptide and nickel transporters;Cationic peptide transporter;Cationic antimicrobial peptide (CAMP) resistance	M00739 Cationic peptide transport system	COG0601	EP		334	638
VT1169_0335	CDS	341125	342816	1691	-	sapA	cationic peptide transport system substrate-binding protein	K19226	ABC transporters;Peptide and nickel transporters;Cationic peptide transporter;Cationic antimicrobial peptide (CAMP) resistance	M00739 Cationic peptide transport system	COG0747	E		335	639
VT1169_0335:VT1169_0336	intergenic	342816	343031	215	.									2363	640
VT1169_0336	CDS	343031	344437	1406	+		hypothetical protein	K06918			COG3106	R		336	641
VT1169_0336:VT1169_0337	intergenic	344437	344451	14	.									2364	642
VT1169_0337	CDS	344451	345530	1079	+		hypothetical protein	K08990			COG3768	S		337	643
VT1169_0337:VT1169_0338	intergenic	345530	345614	84	.									2365	644
VT1169_0338	CDS	345614	346573	959	+	tyrR	transcriptional regulator of aroF, aroG, tyrA and aromatic amino acid transport	K03721	Transcription factors		COG3283	KE		338	645
VT1169_0338:VT1169_0339	intergenic	346573	346953	380	.									2366	646
VT1169_0339	CDS	346953	347249	296	-	hfq	host factor-I protein	K03666	mRNA degradation;Other RNA degradation factors;RNA degradation chaperones;Nucleoid associated proteins		COG1923	R		339	647
VT1169_0339:VT1169_0340	intergenic	347249	347369	120	.									2367	648
VT1169_0340	CDS	347369	348313	944	-	miaA	tRNA dimethylallyltransferase [EC:2.5.1.75]	K00791	Transfer RNA biogenesis;tRNA modification factors;Other tRNA modification factors		COG0324	J		340	649
VT1169_0340:VT1169_0341	intergenic	348313	348328	15	.									2368	650
VT1169_0341	CDS	348328	350178	1850	-	mutL	DNA mismatch repair protein MutL	K03572	Mismatch repair		COG0323	L		341	651
VT1169_0342	CDS	350178	351665	1487	-	E3.5.1.28B	N-acetylmuramoyl-L-alanine amidase [EC:3.5.1.28]	K01448	Chromosome partitioning proteins;Cationic antimicrobial peptide (CAMP) resistance	M00727 Cationic antimicrobial peptide (CAMP) resistance, N-acetylmuramoyl-L-alanine amidase AmiA and AmiC	COG0860	M		342	652
VT1169_0343	CDS	351662	352156	494	-	tsaE	tRNA threonylcarbamoyladenosine biosynthesis protein TsaE	K06925	Transfer RNA biogenesis;tRNA modification factors;Other tRNA modification factors		COG0802	R		343	653
VT1169_0343:VT1169_0344	intergenic	352156	352312	156	.									2369	654
VT1169_0344	CDS	352312	354105	1793	-		hypothetical protein							344	655
VT1169_0344:VT1169_0345	intergenic	354105	354130	25	.									2370	656
VT1169_0345	CDS	354130	354489	359	-		translocase							345	657
VT1169_0345:VT1169_0346	intergenic	354489	354493	4	.									2371	658
VT1169_0346	CDS	354493	355413	920	-		glycosyl transferase family 2							346	659
VT1169_0346:VT1169_0347	intergenic	355413	355421	8	.									2372	660
VT1169_0347	CDS	355421	356929	1508	-		hypothetical protein							347	661
VT1169_0348	CDS	356916	357533	617	-		hypothetical protein							348	662
VT1169_0348:VT1169_0349	intergenic	357533	357562	29	.									2373	663
VT1169_0349	CDS	357562	359187	1625	-		hypothetical protein							349	664
VT1169_0349:VT1169_0350	intergenic	359187	359421	234	.									2374	665
VT1169_0350	tRNA	359421	359496	75	-		tRNA-Gly							350	666
VT1169_0350:VT1169_0351	intergenic	359496	359595	99	.									2375	667
VT1169_0351	CDS	359595	360143	548	-	orn	oligoribonuclease [EC:3.1.-.-]	K13288	mRNA degradation;RNA degradosome components;RNA degradosome ribonucleases		COG1949	A	3'-5' exoribonuclease specific for small oligoribonuclotides%3B Derived by automated computational analysis using gene prediction method: Protein Homology.	351	668
VT1169_0351:VT1169_0352	intergenic	360143	360214	71	.									2376	669
VT1169_0352	CDS	360214	361254	1040	+	rsgA	ribosome biogenesis GTPase [EC:3.6.1.-]	K06949	Ribosome biogenesis;Ribosome biogenesis GTPases		COG1162	R	EngC%3B RsgA%3B CpgA%3B circularly permuted GTPase%3B ribosome small subunit-dependent GTPase A%3B has the pattern G4-G1-G3 as opposed to other GTPases%3B interacts strongly with 30S ribosome which stimulates GTPase activity%3B Derived by automated computational analysis using gene prediction method: Protein Homology.	352	670
VT1169_0352:VT1169_0353	intergenic	361254	361475	221	.									2377	671
VT1169_0353	CDS	361475	361732	257	+	PTS-HPR.PTSH	phosphocarrier protein HPr	K02784	Phosphotransferase system (PTS);Enzyme I and HPr;Phosphocarrier protein HPr		COG1925	G		353	672
VT1169_0353:VT1169_0354	intergenic	361732	361846	114	.									2378	673
VT1169_0354	CDS	361846	363573	1727	+	PTS-EI.PTSI	phosphotransferase system, enzyme I, PtsI [EC:2.7.3.9]	K08483	Phosphotransferase system (PTS);Enzyme I and HPr;Enzyme I		COG1080	G	Phosphotransferase system%2C enzyme I%3B transfers the phosphoryl group from phosphoenolpyruvate (PEP) to the phosphoryl carrier protein%3B part of the phosphoenolpyruvate-dependent sugar phosphotransferase system (PTS)%2C a major carbohydrate active-transport system%3B Derived by automated computational analysis using gene prediction method: Protein Homology.	354	674
VT1169_0354:VT1169_0355	intergenic	363573	363634	61	.									2379	675
VT1169_0355	CDS	363634	364134	500	+	PTS-Glc-EIIA, crr	PTS system, glucose-specific IIA component [EC:2.7.1.69]	K02777	Glycolysis / Gluconeogenesis;Starch and sucrose metabolism;Amino sugar and nucleotide sugar metabolism;Phosphotransferase system (PTS);Enzyme II;Glucose-specific II component	M00265 PTS system, glucose-specific II component;M00266 PTS system, maltose and glucose-specific II component;M00272 PTS system, arbutin-, cellobiose-, and salicin-specific II component;M00270 PTS system, trehalose-specific II component;M00303 PTS system, N-acetylmuramic acid-specific II component;M00268 PTS system, arbutin-like II component	COG2190	G	phosphoenolpyruvate-dependent sugar phosphotransferase system%3B catalyzes the phosphorylation of incoming sugar substrates concomitant with their translocation across the cell membrane%3B IIB is phosphorylated by IIA and then transfers the phosphoryl group to the sugar%3B IIC forms the translocation channel%3B Derived by automated computational analysis using gene prediction method: Protein Homo…	355	676
VT1169_0355:VT1169_0356	intergenic	364134	364260	126	.									2380	677
VT1169_0356	CDS	364260	366299	2039	-		oligopeptidase A	K01414			COG0339	E		356	678
VT1169_0356:VT1169_0357	intergenic	366299	366441	142	.									2381	679
VT1169_0357	CDS	366441	366806	365	+		hypothetical protein	K09790			COG2832	S		357	680
VT1169_0357:VT1169_0358	intergenic	366806	366862	56	.									2382	681
VT1169_0358	CDS	366862	368400	1538	+	ABC.PE.S	peptide/nickel transport system substrate-binding protein	K02035	ABC transporters;Peptide and nickel transporters;Microcin C transporter	M00239 Peptides/nickel transport system	COG0747	E		358	682
VT1169_0358:VT1169_0359	intergenic	368400	368675	275	.									2383	683
VT1169_0359	CDS	368675	369262	587	-	pabC	4-amino-4-deoxychorismate lyase [EC:4.1.3.38]	K02619	Folate biosynthesis		COG0115	EH		359	684
VT1169_0359:VT1169_0360	intergenic	369262	369265	3	.									2384	685
VT1169_0360	CDS	369265	370239	974	-	pabB	para-aminobenzoate synthetase component I [EC:2.6.1.85]	K01665	Folate biosynthesis		COG0147	EH		360	686
VT1169_0360:VT1169_0361	intergenic	370239	370341	102	.									2385	687
VT1169_0361	CDS	370341	370907	566	+	pabA	para-aminobenzoate synthetase component II [EC:2.6.1.85]	K01664	Folate biosynthesis		COG0512	EH	catalyzes the formation of anthranilate from chorismate and glutamine%3B functions in tryptophan biosynthesis%3B Derived by automated computational analysis using gene prediction method: Protein Homology.	361	688
VT1169_0361:VT1169_0362	intergenic	370907	371063	156	.									2386	689
VT1169_0362	CDS	371063	372007	944	+	hprA	glycerate dehydrogenase [EC:1.1.1.29]	K00018	Carbon metabolism;Glyoxylate and dicarboxylate metabolism;Glycine, serine and threonine metabolism		COG1052	CHR	Catalyzes the reduction of hydroxypyruvate to form D-glycerate%2C using NADH as an electron donor%3B Derived by automated computational analysis using gene prediction method: Protein Homology.	362	690
VT1169_0362:VT1169_0363	intergenic	372007	372550	543	.									2387	691
VT1169_0363	CDS	372550	373734	1184	+	lolC_E	lipoprotein-releasing system permease protein	K09808	ABC transporters;ABC-2 type and other transporters;Lipoprotein-releasing transporter	M00255 Lipoprotein-releasing system	COG4591	M		363	692
VT1169_0363:VT1169_0364	intergenic	373734	373749	15	.									2388	693
VT1169_0364	CDS	373749	374435	686	+	lolD	lipoprotein-releasing system ATP-binding protein [EC:3.6.3.-]	K09810	ABC transporters;ABC-2 type and other transporters;Acetoin utilization transporter	M00255 Lipoprotein-releasing system	COG1136	V		364	694
VT1169_0365	CDS	374435	375685	1250	+	lolC_E	lipoprotein-releasing system permease protein	K09808	ABC transporters;ABC-2 type and other transporters;Lipoprotein-releasing transporter	M00255 Lipoprotein-releasing system	COG4591	M	part of the ATP-dependent transport system LolCDE%3B responsible for the localization of lipoproteins to the periplasmic surface of the outer membrane%3B Derived by automated computational analysis using gene prediction method: Protein Homology.	365	695
VT1169_0365:VT1169_0366	intergenic	375685	375786	101	.									2389	696
VT1169_0366	CDS	375786	376865	1079	+	E2.5.1.54, aroF, aroG, aroH	3-deoxy-7-phosphoheptulonate synthase [EC:2.5.1.54]	K01626	Biosynthesis of amino acids;Phenylalanine, tyrosine and tryptophan biosynthesis	M00022 Shikimate pathway, phosphoenolpyruvate + erythrose-4P => chorismate	COG0722	E	catalyzes the formation of 3-deoxy-D-arabino-hept-2-ulosonate 7 phosphate from phosphoenolpyruvate and D-erythrose 4-phosphate%2C phenylalanine sensitive%3B Derived by automated computational analysis using gene prediction method: Protein Homology.	366	697
VT1169_0366:VT1169_0367	intergenic	376865	377011	146	.									2390	698
VT1169_0367	CDS	377011	378417	1406	+	dnaB	replicative DNA helicase [EC:3.6.4.12]	K02314	DNA replication;DNA replication initiation factors		COG0305	L		367	699
VT1169_0367:VT1169_0368	intergenic	378417	378441	24	.									2391	700
VT1169_0368	CDS	378441	379523	1082	+	alr	alanine racemase [EC:5.1.1.1]	K01775	D-Alanine metabolism;Vancomycin resistance		COG0787	M	converts L-alanine to D-alanine which is used in cell wall biosynthesis%3B binds one pyridoxal phosphate per monomer%3B forms a homodimer%3B Derived by automated computational analysis using gene prediction method: Protein Homology.	368	701
VT1169_0368:VT1169_0369	intergenic	379523	379539	16	.									2392	702
VT1169_0369	CDS	379539	381188	1649	+	GPI, pgi	glucose-6-phosphate isomerase [EC:5.3.1.9]	K01810	Carbon metabolism;Glycolysis / Gluconeogenesis;Pentose phosphate pathway;Starch and sucrose metabolism;Amino sugar and nucleotide sugar metabolism	M00001 Glycolysis (Embden-Meyerhof pathway), glucose => pyruvate;M00004 Pentose phosphate pathway (Pentose phosphate cycle)	COG0166	G		369	703
VT1169_0369:VT1169_0370	intergenic	381188	381328	140	.									2393	704
VT1169_0370	CDS	381328	381801	473	+	ribH, RIB4	6,7-dimethyl-8-ribityllumazine synthase [EC:2.5.1.78]	K00794	Riboflavin metabolism	M00125 Riboflavin biosynthesis, GTP => riboflavin/FMN/FAD	COG0054	H	RibE%3B 6%2C7-diimethyl-8-ribityllumazine synthase%3B DMRL synthase%3B lumazine synthase%3B beta subunit of riboflavin synthase%3B condenses 5-amino-6-(1'-D)-ribityl-amino-2%2C4(1H%2C3H)-pyrimidinedione with L-3%2C4-dihydrohy-2-butanone-4-phosphate to generate 6%2C6-dimethyl-8-lumazine (DMRL)%3B riboflavin synthase then uses 2 molecules of DMRL to produce riboflavin (vitamin B12)%3B involved in t…	370	705
VT1169_0370:VT1169_0371	intergenic	381801	381808	7	.									2394	706
VT1169_0371	CDS	381808	382233	425	+	nusB	N utilization substance protein B	K03625	Transcription machinery;RNA polymerase;RNA polymerase-associated proteins;Ribosome biogenesis;rRNA transcription factors		COG0781	K		371	707
VT1169_0371:VT1169_0372	intergenic	382233	382252	19	.									2395	708
VT1169_0372	CDS	382252	383235	983	+	thiL	thiamine-monophosphate kinase [EC:2.7.4.16]	K00946	Thiamine metabolism		COG0611	H	catalyzes the formation of thiamine diphosphate from thiamine phosphate ant ATP%3B Derived by automated computational analysis using gene prediction method: Protein Homology.	372	709
VT1169_0372:VT1169_0373	intergenic	383235	383245	10	.									2396	710
VT1169_0373	CDS	383245	383736	491	+	pgpA	phosphatidylglycerophosphatase A [EC:3.1.3.27]	K01095	Glycerophospholipid metabolism		COG1267	I		373	711
VT1169_0373:VT1169_0374	intergenic	383736	383745	9	.									2397	712
VT1169_0374	CDS	383745	384368	623	+		hypothetical protein							374	713
VT1169_0374:VT1169_0375	intergenic	384368	384390	22	.									2398	714
VT1169_0375	CDS	384390	385202	812	+	dapB	4-hydroxy-tetrahydrodipicolinate reductase [EC:1.17.1.8]	K00215	Biosynthesis of amino acids;Lysine biosynthesis	M00016 Lysine biosynthesis, succinyl-DAP pathway, aspartate => lysine;M00526 Lysine biosynthesis, DAP dehydrogenase pathway, aspartate => lysine;M00527 Lysine biosynthesis, DAP aminotransferase pathway, aspartate => lysine	COG0289	E	catalyzes the reduction of 2%2C3-dihydrodipicolinate to 2%2C3%2C4%2C5-tetrahydrodipicolinate in lysine and diaminopimelate biosynthesis%3B Derived by automated computational analysis using gene prediction method: Protein Homology.	375	715
VT1169_0375:VT1169_0376	intergenic	385202	385369	167	.									2399	716
VT1169_0376	CDS	385369	385617	248	-		(2Fe-2S)-binding protein	K11107			COG0633	C		376	717
VT1169_0376:VT1169_0377	intergenic	385617	385685	68	.									2400	718
VT1169_0377	CDS	385685	385954	269	-		hypothetical protein							377	719
VT1169_0377:VT1169_0378	intergenic	385954	385976	22	.									2401	720
VT1169_0378	CDS	385976	387106	1130	-	E1.17.4.1B, nrdB, nrdF	ribonucleoside-diphosphate reductase beta chain [EC:1.17.4.1]	K00526	Purine metabolism;Pyrimidine metabolism;Other factors with a suspected DNA repair function	M00053 Pyrimidine deoxyribonuleotide biosynthesis, CDP/CTP => dCDP/dCTP,dTDP/dTTP	COG0208	F	B2 or R2 protein%3B type 1a enzyme%3B catalyzes the rate-limiting step in dNTP synthesis%3B converts nucleotides to deoxynucleotides%3B forms a homodimer and then a multimeric complex with NrdA%3B Derived by automated computational analysis using gene prediction method: Protein Homology.	378	721
VT1169_0378:VT1169_0379	intergenic	387106	387308	202	.									2402	722
VT1169_0379	CDS	387308	387964	656	-		hypothetical protein							379	723
VT1169_0379:VT1169_0380	intergenic	387964	388018	54	.									2403	724
VT1169_0380	CDS	388018	390288	2270	-	E1.17.4.1A, nrdA, nrdE	ribonucleoside-diphosphate reductase alpha chain [EC:1.17.4.1]	K00525	Purine metabolism;Pyrimidine metabolism;Other factors with a suspected DNA repair function	M00053 Pyrimidine deoxyribonuleotide biosynthesis, CDP/CTP => dCDP/dCTP,dTDP/dTTP	COG0209	F	Catalyzes the rate-limiting step in dNTP synthesis%3B Derived by automated computational analysis using gene prediction method: Protein Homology.	380	725
VT1169_0380:VT1169_0381	intergenic	390288	390591	303	.									2404	726
VT1169_0381	pseudogene	390591	392198	1607	-		NA	K01153			COG0610	V		381	727
VT1169_0381:VT1169_0382	intergenic	392198	392334	136	.									2405	728
VT1169_0382	CDS	392334	393362	1028	+	afuA	iron(III) transport system substrate-binding protein	K02012	ABC transporters;Mineral and organic ion transporters;Iron(III) transporter	M00190 Iron(III) transport system	COG1840	P		382	729
VT1169_0382:VT1169_0383	intergenic	393362	393414	52	.									2406	730
VT1169_0383	CDS	393414	395447	2033	+	afuB	iron(III) transport system permease protein	K02011	ABC transporters;Mineral and organic ion transporters;Iron(III) transporter	M00190 Iron(III) transport system	COG1178	P		383	731
VT1169_0384	CDS	395431	396471	1040	+	afuC	iron(III) transport system ATP-binding protein [EC:3.6.3.30]	K02010	ABC transporters;Mineral and organic ion transporters;Iron(III) transporter	M00190 Iron(III) transport system	COG3841		Part of the ABC transporter complex FbpABC involved in Fe(3+) ions import%3B Derived by automated computational analysis using gene prediction method: Protein Homology.	384	732
VT1169_0384:VT1169_0385	intergenic	396471	396531	60	.									2407	733
VT1169_0385	CDS	396531	398582	2051	-	E3.2.1.1, amyA, malS	alpha-amylase [EC:3.2.1.1]	K01176	Starch and sucrose metabolism		COG0366	G	periplasmic enzyme that degrades maltodextrins that enter via the outer membrane porin LamB%3B hydrolyzes alpha-(1%2C4) glycosidic linkages%3B contains internal disulfide bonds%3B Derived by automated computational analysis using gene prediction method: Protein Homology.	385	734
VT1169_0385:VT1169_0386	intergenic	398582	398677	95	.									2408	735
VT1169_0386	CDS	398677	399567	890	-	malG	maltose/maltodextrin transport system permease protein	K10110	ABC transporters;Saccharide, polyol, and lipid transporters;Maltose/maltodextrin transporter	M00194 Maltose/maltodextrin transport system	COG3833	G	with MalKFE is involved in the transport of maltose into the cell%3B Derived by automated computational analysis using gene prediction method: Protein Homology.	386	736
VT1169_0386:VT1169_0387	intergenic	399567	399589	22	.									2409	737
VT1169_0387	CDS	399589	401133	1544	-	malF	maltose/maltodextrin transport system permease protein	K10109	ABC transporters;Saccharide, polyol, and lipid transporters;Maltose/maltodextrin transporter	M00194 Maltose/maltodextrin transport system	COG1175	G	with MalKGE is involved in maltose transport into the cell%3B Derived by automated computational analysis using gene prediction method: Protein Homology.	387	738
VT1169_0387:VT1169_0388	intergenic	401133	401257	124	.									2410	739
VT1169_0388	CDS	401257	402447	1190	-	malE	maltose/maltodextrin transport system substrate-binding protein	K10108	ABC transporters;Saccharide, polyol, and lipid transporters;Maltose/maltodextrin transporter	M00194 Maltose/maltodextrin transport system	COG2182	G	functions in the MalKFGE ABC transporter complex to transport maltose into the cell by using ATP hydrolysis%3B Derived by automated computational analysis using gene prediction method: Protein Homology.	388	740
VT1169_0388:VT1169_0389	intergenic	402447	402904	457	.									2411	741
VT1169_0389	CDS	402904	404022	1118	+	malK	multiple sugar transport system ATP-binding protein [EC:3.6.3.-]	K10111	ABC transporters;Saccharide, polyol, and lipid transporters;Arabinogalactan oligomer/maltooligosaccharide transport system;ABC transporters;Saccharide, polyol, and lipid transporters;Arabinosaccharide transporter;ABC transporters;Saccharide, polyol, and lipid transporters;Putative simple sugar transporter	M00194 Maltose/maltodextrin transport system;M00204 Trehalose/maltose transport system;M00200 Putative sorbitol/mannitol transport system;M00491 arabinogalactan oligomer/maltooligosaccharide transport system;M00207 Putative multiple sugar transport system	COG3839	G	with malEFG is involved in import of maltose/maltodextrin%3B Derived by automated computational analysis using gene prediction method: Protein Homology.	389	742
VT1169_0389:VT1169_0390	intergenic	404022	404099	77	.									2412	743
VT1169_0390	CDS	404099	405382	1283	+	lamB	maltoporin	K02024	Pores ion channels		COG4580	G	porin involved in the transport of maltose and maltodextrins%3B Derived by automated computational analysis using gene prediction method: Protein Homology.	390	744
VT1169_0390:VT1169_0391	intergenic	405382	405468	86	.									2413	745
VT1169_0391	CDS	405468	406367	899	+		transcriptional regulator	K05775						391	746
VT1169_0391:VT1169_0392	intergenic	406367	406745	378	.									2414	747
VT1169_0392	CDS	406745	407476	731	-	MOCS3, UBA4, moeB	adenylyltransferase and sulfurtransferase	K11996	Sulfur relay system		COG0476	H		392	748
VT1169_0392:VT1169_0393	intergenic	407476	407492	16	.									2415	749
VT1169_0393	CDS	407492	408706	1214	-		molybdopterin molybdenumtransferase	K03750			COG0303	H		393	750
VT1169_0393:VT1169_0394	intergenic	408706	408835	129	.									2416	751
VT1169_0394	CDS	408835	409491	656	+	GCH1, folE	GTP cyclohydrolase I [EC:3.5.4.16]	K01495	Folate biosynthesis	M00126 Tetrahydrofolate biosynthesis, GTP => THF	COG0302	H	involved in the first step of tetrahydrofolate biosynthesis%3B catalyzes the formation of formate and 2-amino-4-hydroxy-6-(erythro-1%2C2%2C 3-trihydroxypropyl)dihydropteridine triphosphate from GTP and water%3B forms a homopolymer%3B Derived by automated computational analysis using gene prediction method: Protein Homology.	394	752
VT1169_0394:VT1169_0395	intergenic	409491	409592	101	.									2417	753
VT1169_0395	CDS	409592	411034	1442	-	dacB	D-alanyl-D-alanine carboxypeptidase / D-alanyl-D-alanine-endopeptidase (penicillin-binding protein 4) [EC:3.4.16.4 3.4.21.-]	K07259	Peptidoglycan biosynthesis		COG2027	M		395	754
VT1169_0395:VT1169_0396	intergenic	411034	411194	160	.									2418	755
VT1169_0396	CDS	411194	411670	476	+	greA	transcription elongation factor GreA	K03624	Transcription machinery;RNA polymerase;Transcription elongation factors		COG0782	K		396	756
VT1169_0396:VT1169_0397	intergenic	411670	411743	73	.									2419	757
VT1169_0397	CDS	411743	412039	296	-	yhbY	RNA-binding protein	K07574	Ribosome biogenesis;Other ribosome maturation factors		COG1534	J		397	758
VT1169_0397:VT1169_0398	intergenic	412039	412216	177	.									2420	759
VT1169_0398	CDS	412216	412512	296	+		hypothetical protein							398	760
VT1169_0399	CDS	412509	412805	296	+		addiction module antitoxin							399	761
VT1169_0399:VT1169_0400	intergenic	412805	412838	33	.									2421	762
VT1169_0400	CDS	412838	413452	614	-	ribE, RIB5	riboflavin synthase [EC:2.5.1.9]	K00793	Riboflavin metabolism	M00125 Riboflavin biosynthesis, GTP => riboflavin/FMN/FAD	COG0307	H	catalyzes the formation of riboflavin from 6%2C7-dimethyl-8-(1-D-ribityl)lumazine%3B Derived by automated computational analysis using gene prediction method: Protein Homology.	400	763
VT1169_0400:VT1169_0401	intergenic	413452	413479	27	.									2422	764
VT1169_0401	CDS	413479	414876	1397	+		MATE family efflux transporter	K03327			COG0534	V		401	765
VT1169_0401:VT1169_0402	intergenic	414876	415180	304	.									2423	766
VT1169_0402	CDS	415180	415659	479	-	ybaK	Cys-tRNA(Pro)/Cys-tRNA(Cys) deacylase [EC:3.1.1.-]	K03976	Transfer RNA biogenesis;Aminoacyl-tRNA synthetases (AARSs);Trans-editing factors		COG2606	S		402	767
VT1169_0402:VT1169_0403	intergenic	415659	415720	61	.									2424	768
VT1169_0403	CDS	415720	416523	803	+		aspartate-semialdehyde dehydrogenase						catalyzes the formation of 4-aspartyl phosphate from aspartate 4-semialdehyde%3B Derived by automated computational analysis using gene prediction method: Protein Homology.	403	769
VT1169_0404	pseudogene	416478	416957	479	+	modA	molybdate transport system substrate-binding protein	K02020	ABC transporters;Mineral and organic ion transporters;Molybdate transporter	M00189 Molybdate transport system	COG0725	P		404	770
VT1169_0405	CDS	416932	417729	797	+	modB	molybdate transport system permease protein	K02018	ABC transporters;Mineral and organic ion transporters;Molybdate transporter	M00189 Molybdate transport system	COG0555	O		405	771
VT1169_0405:VT1169_0406	intergenic	417729	417732	3	.									2425	772
VT1169_0406	CDS	417732	418346	614	+	modC	molybdate transport system ATP-binding protein [EC:3.6.3.29]	K02017	ABC transporters;Mineral and organic ion transporters;Molybdate transporter	M00189 Molybdate transport system	COG1118	P		406	773
VT1169_0407	CDS	418343	419203	860	+		pyrophosphorylase ModD	K03813			COG0157	H		407	774
VT1169_0407:VT1169_0408	intergenic	419203	419499	296	.									2426	775
VT1169_0408	CDS	419499	420947	1448	+		protein TldD	K03568			COG0312	R		408	776
VT1169_0408:VT1169_0409	intergenic	420947	420998	51	.									2427	777
VT1169_0409	CDS	420998	426769	5771	+		alpha-2-macroglobulin	K06894			COG2373	R		409	778
VT1169_0409:VT1169_0410	intergenic	426769	426935	166	.									2428	779
VT1169_0410	CDS	426935	427951	1016	+		hypothetical protein							410	780
VT1169_0410:VT1169_0411	intergenic	427951	428071	120	.									2429	781
VT1169_0411	CDS	428071	430428	2357	+	pbpC	penicillin-binding protein 1C [EC:2.4.1.-]	K05367	Peptidoglycan biosynthesis		COG0744	M		411	782
VT1169_0411:VT1169_0412	intergenic	430428	430538	110	.									2430	783
VT1169_0412	CDS	430538	431212	674	-	ulaD, sgaH	3-dehydro-L-gulonate-6-phosphate decarboxylase [EC:4.1.1.85]	K03078	Ascorbate and aldarate metabolism	M00550 Ascorbate degradation, ascorbate => D-xylulose-5P	COG0269	G	catalyzes the formation of L-xylulose-5-phosphate from 3-keto-L-gulonate-6-phosphate in anaerobic L-ascorbate utilization%3B Derived by automated computational analysis using gene prediction method: Protein Homology.	412	784
VT1169_0412:VT1169_0413	intergenic	431212	431289	77	.									2431	785
VT1169_0413	CDS	431289	431750	461	-	PTS-Ula-EIIA, ulaC, sgaA	PTS system, ascorbate-specific IIA component [EC:2.7.1.69]	K02821	Ascorbate and aldarate metabolism;Phosphotransferase system (PTS);Enzyme II;Ascorbate-specific II component	M00550 Ascorbate degradation, ascorbate => D-xylulose-5P;M00283 PTS system, ascorbate-specific II component	COG1762	GT	involved in the phosphorylation and transport of sugars across the cell membrane%3B protein IIA transfers a phosphoryl group to IIB which then transfers the phosphoryl group to the sugar%3B IIC forms the translocation channel for the sugar uptake%3B Derived by automated computational analysis using gene prediction method: Protein Homology.	413	786
VT1169_0413:VT1169_0414	intergenic	431750	431805	55	.									2432	787
VT1169_0414	CDS	431805	433577	1772	-	PTS-Ula-EIIC, ulaA, sgaT	PTS system, ascorbate-specific IIC component	K03475	Ascorbate and aldarate metabolism;Phosphotransferase system (PTS);Enzyme II;Ascorbate-specific II component	M00550 Ascorbate degradation, ascorbate => D-xylulose-5P;M00283 PTS system, ascorbate-specific II component	COG3037	S	functions with enzymes IIB and IIC%2C enzyme I and HPr for anaerobic utilization and uptake of L-ascorbate%3B sgaTBA are regulated by yifQ as well as Crp and Fnr%3B Derived by automated computational analysis using gene prediction method: Protein Homology.	414	788
VT1169_0414:VT1169_0415	intergenic	433577	433925	348	.									2433	789
VT1169_0415	CDS	433925	435016	1091	+	ulaG	L-ascorbate 6-phosphate lactonase [EC:3.1.1.-]	K03476	Ascorbate and aldarate metabolism	M00550 Ascorbate degradation, ascorbate => D-xylulose-5P	COG2220	R		415	790
VT1169_0415:VT1169_0416	intergenic	435016	435108	92	.									2434	791
VT1169_0416	CDS	435108	435857	749	+	ulaR	DeoR family transcriptional regulator, ulaG and ulaABCDEF operon transcriptional repressor	K03477	Transcription factors		COG1349	KG		416	792
VT1169_0416:VT1169_0417	intergenic	435857	435898	41	.									2435	793
VT1169_0417	CDS	435898	436758	860	+	sgbU	hexulose-6-phosphate isomerase [EC:5.-.-.-]	K03082	Pentose and glucuronate interconversions		COG3623	G	L-xylulose 5-phosphate 3-epimerase activity not yet demonstrated%3B may be involved in the utilization of 2%2C3-diketo-L-gulonate%3B Derived by automated computational analysis using gene prediction method: Protein Homology.	417	794
VT1169_0418	CDS	436752	437447	695	+	araD	L-ribulose-5-phosphate 4-epimerase [EC:5.1.3.4]	K01786	Pentose and glucuronate interconversions		COG0235	G	catalyzes the isomerization of L-ribulose 5-phosphate to D-xylulose 5-phosphate in the anaerobic catabolism of L-ascorbate%3B links the arabinose metabolic pathway to the pentose phosphate pathway and allows the bacteria to use arabinose as an energy source%3B Derived by automated computational analysis using gene prediction method: Protein Homology.	418	795
VT1169_0418:VT1169_0419	intergenic	437447	437530	83	.									2436	796
VT1169_0419	CDS	437530	438744	1214	-	tyrP	tyrosine-specific transport protein	K03834	Electrochemical potential-driven transporters		COG0814	E		419	797
VT1169_0419:VT1169_0420	intergenic	438744	439006	262	.									2437	798
VT1169_0420	CDS	439006	439233	227	+	lacZ	beta-galactosidase [EC:3.2.1.23]	K01190	Galactose metabolism		COG3250	G		420	799
VT1169_0420:VT1169_0421	intergenic	439233	439497	264	.									2438	800
VT1169_0421	CDS	439497	439760	263	-	grxA	glutaredoxin 1	K03674	Chaperones and folding catalysts;Protein folding catalysts		COG0695	O		421	801
VT1169_0421:VT1169_0422	intergenic	439760	439887	127	.									2439	802
VT1169_0422	CDS	439887	440621	734	+	nfsA	nitroreductase [EC:1.-.-.-]	K10678	Nitrotoluene degradation		COG0778	C	NADPH-dependent%3B oxygen-insensitive%3B catalyzes the reduction of nitroaromatic compounds%3B Derived by automated computational analysis using gene prediction method: Protein Homology.	422	803
VT1169_0422:VT1169_0423	intergenic	440621	440628	7	.									2440	804
VT1169_0423	CDS	440628	441545	917	+	rimK	ribosomal protein S6--L-glutamate ligase [EC:6.3.2.-]	K05844	Ribosome biogenesis;ribosomal protein modification factors		COG0189	HJ		423	805
VT1169_0423:VT1169_0424	intergenic	441545	441841	296	.									2441	806
VT1169_0424	CDS	441841	442446	605	-		hypothetical protein							424	807
VT1169_0424:VT1169_0425	intergenic	442446	442550	104	.									2442	808
VT1169_0425	CDS	442550	443944	1394	-	E4.2.1.2B, fumC	fumarate hydratase, class II [EC:4.2.1.2]	K01679	Carbon metabolism;Citrate cycle (TCA cycle);Pyruvate metabolism	M00011 Citrate cycle, second carbon oxidation, 2-oxoglutarate => oxaloacetate	COG0114	C	class II family (does not require metal)%3B tetrameric enzyme%3B fumarase C%3B reversibly converts (S)-malate to fumarate and water%3B functions in the TCA cycle%3B Derived by automated computational analysis using gene prediction method: Protein Homology.	425	809
VT1169_0425:VT1169_0426	intergenic	443944	444154	210	.									2443	810
VT1169_0426	CDS	444154	444603	449	+	DPO3C, holC	DNA polymerase III subunit chi [EC:2.7.7.7]	K02339	Purine metabolism;Pyrimidine metabolism;DNA replication;DNA replication elongation factors;Mismatch repair;Homologous recombination	M00260 DNA polymerase III complex, bacteria	COG2927	L		426	811
VT1169_0426:VT1169_0427	intergenic	444603	444642	39	.									2444	812
VT1169_0427	pseudogene	444642	444926	284	+		NA	K09900			COG3097	S	hypothetical protein%3B disrupted%3B Derived by automated computational analysis using gene prediction method: Protein Homology.	427	813
VT1169_0427:VT1169_0428	intergenic	444926	445298	372	.									2445	814
VT1169_0428	CDS	445298	445561	263	+		adenylosuccinate synthetase							428	815
VT1169_0428:VT1169_0429	intergenic	445561	445645	84	.									2446	816
VT1169_0429	CDS	445645	448509	2864	+	VARS	valyl-tRNA synthetase [EC:6.1.1.9]	K01873	Transfer RNA biogenesis;Aminoacyl-tRNA synthetases (AARSs);Other AARSs	M00360 Aminoacyl-tRNA biosynthesis, prokaryotes	COG0525	J		429	817
VT1169_0429:VT1169_0430	intergenic	448509	448576	67	.									2447	818
VT1169_0430	CDS	448576	449469	893	+		hypothetical protein							430	819
VT1169_0430:VT1169_0431	intergenic	449469	449588	119	.									2448	820
VT1169_0431	CDS	449588	449704	116	-		protein HipA							431	821
VT1169_0432	CDS	449698	449889	191	-	hipA	serine/threonine-protein kinase HipA [EC:2.7.11.1]	K07154	Prokaryotic defense system;Toxin-antitoxin system (TA system)		COG3550	R		432	822
VT1169_0432:VT1169_0433	intergenic	449889	450086	197	.									2449	823
VT1169_0433	CDS	450086	450367	281	-	hipB	HTH-type transcriptional regulator / antitoxin HipB	K15773	Transcription factors;Prokaryotic defense system;Toxin-antitoxin system (TA system)		COG1396	K		433	824
VT1169_0433:VT1169_0434	intergenic	450367	450511	144	.									2450	825
VT1169_0434	CDS	450511	452028	1517	-	emrB	MFS transporter, DHA2 family, multidrug resistance protein	K03446	Major Facilitator Superfamily (MFS);Drug transporters;Drug:H+ antiporter-2 (14 spanner) (DHA2) family	M00701 Multidrug resistance, efflux pump EmrAB	COG0477	GEPR	multidrug MFS transporte%3B with EmrA is involved in resistance to hydrophobic antibiotics such as nalidixic acid%3B Derived by automated computational analysis using gene prediction method: Protein Homology.	434	826
VT1169_0434:VT1169_0435	intergenic	452028	452038	10	.									2451	827
VT1169_0435	CDS	452038	453198	1160	-	emrA	membrane fusion protein, multidrug efflux system	K03543	Other transporters	M00701 Multidrug resistance, efflux pump EmrAB	COG1566	V	with ErmA and TolC forms a multidrug efflux system%3B Derived by automated computational analysis using gene prediction method: Protein Homology.	435	828
VT1169_0435:VT1169_0436	intergenic	453198	453407	209	.									2452	829
VT1169_0436	CDS	453407	453889	482	+	dps	starvation-inducible DNA-binding protein	K04047	Nucleoid associated proteins		COG0783	P		436	830
VT1169_0436:VT1169_0437	intergenic	453889	454008	119	.									2453	831
VT1169_0437	CDS	454008	455987	1979	-	rnb	exoribonuclease II [EC:3.1.13.1]	K01147	Transfer RNA biogenesis;3'processing and CCA adding factors;3'processing factors		COG0557	K	Involved in mRNA degradation. Hydrolyzes single-stranded polyribonucleotides processively in the 3' to 5' direction%3B Derived by automated computational analysis using gene prediction method: Protein Homology.	437	832
VT1169_0437:VT1169_0438	intergenic	455987	456060	73	.									2454	833
VT1169_0438	CDS	456060	456848	788	-	fabI	enoyl-[acyl-carrier protein] reductase I [EC:1.3.1.9 1.3.1.10]	K00208	Fatty acid metabolism;Fatty acid biosynthesis;Biotin metabolism	M00083 Fatty acid biosynthesis, elongation;M00572 Pimeloyl-ACP biosynthesis, BioC-BioH pathway, malonyl-ACP => pimeloyl-ACP	COG0623	I	Catalyzes a key regulatory step in fatty acid biosynthesis%3B Derived by automated computational analysis using gene prediction method: Protein Homology.	438	834
VT1169_0438:VT1169_0439	intergenic	456848	456939	91	.									2455	835
VT1169_0439	CDS	456939	457694	755	-		metal-binding protein							439	836
VT1169_0439:VT1169_0440	intergenic	457694	457919	225	.									2456	837
VT1169_0440	CDS	457919	458548	629	-		radical SAM protein							440	838
VT1169_0440:VT1169_0441	intergenic	458548	458554	6	.									2457	839
VT1169_0441	CDS	458554	458979	425	-	queD, ptpS, PTS	6-pyruvoyltetrahydropterin/6-carboxytetrahydropterin synthase [EC:4.2.3.12 4.1.2.50]	K01737	Folate biosynthesis;Transfer RNA biogenesis;tRNA modification factors;Other tRNA modification factors		COG0720	H		441	840
VT1169_0441:VT1169_0442	intergenic	458979	459169	190	.									2458	841
VT1169_0442	CDS	459169	460677	1508	-	KARS	lysyl-tRNA synthetase, class II [EC:6.1.1.6]	K04567	Transfer RNA biogenesis;Aminoacyl-tRNA synthetases (AARSs);Other AARSs	M00360 Aminoacyl-tRNA biosynthesis, prokaryotes	COG1190	J	class II%3B LysRS2%3B catalyzes a two-step reaction%2C first charging a lysine molecule by linking its carboxyl group to the alpha-phosphate of ATP%2C followed by transfer of the aminoacyl-adenylate to its tRNA%3B in Methanosarcina barkeri%2C LysRS2 charges both tRNA molecules for lysine that exist in this organism and in addition can charge the tRNAPyl with lysine in the presence of LysRS1%3B De…	442	842
VT1169_0442:VT1169_0443	intergenic	460677	460734	57	.									2459	843
VT1169_0443	CDS	460734	461639	905	-	prfB	peptide chain release factor 2	K02836	Translation factors;Release factors		COG1186	J	catalyzes the release of newly synthesized polypeptide chains at the stop codons UAA and UGA%3B Derived by automated computational analysis using gene prediction method: Protein Homology.	443	844
VT1169_0443:VT1169_0444	intergenic	461639	462000	361	.									2460	845
VT1169_0444	CDS	462000	462683	683	+	dsbC	thiol:disulfide interchange protein DsbC [EC:5.3.4.1]	K03981	Chaperones and folding catalysts;Protein folding catalysts;Secretion system;Type IV secretion system		COG1651	O	DsbC%3B periplasmic protein with protein disulfide isomerase activity%3B this protein also shows disulfide oxidoreductase activity%3B Derived by automated computational analysis using gene prediction method: Protein Homology.	444	846
VT1169_0444:VT1169_0445	intergenic	462683	462696	13	.									2461	847
VT1169_0445	CDS	462696	464417	1721	+	recJ	single-stranded-DNA-specific exonuclease [EC:3.1.-.-]	K07462	Base excision repair;Mismatch repair;Homologous recombination		COG0608	L	5'-3' single-stranded-DNA-specific exonuclease%3B Derived by automated computational analysis using gene prediction method: Protein Homology.	445	848
VT1169_0445:VT1169_0446	intergenic	464417	464426	9	.									2462	849
VT1169_0446	CDS	464426	465097	671	+	dsbA	thiol:disulfide interchange protein DsbA	K03673	Chaperones and folding catalysts;Protein folding catalysts;Cationic antimicrobial peptide (CAMP) resistance	M00728 Cationic antimicrobial peptide (CAMP) resistance, envelope protein folding and degrading factors DegP and DsbA	COG0526	OC		446	850
VT1169_0446:VT1169_0447	intergenic	465097	465114	17	.									2463	851
VT1169_0447	CDS	465114	465806	692	+	mtnN, mtn, pfs	adenosylhomocysteine nucleosidase [EC:3.2.2.9]	K01243	Biosynthesis of amino acids;Cysteine and methionine metabolism		COG0775	F	enables the cleavage of the glycosidic bond in both 5'-methylthioadenosine and S-adenosylhomocysteine%3B Derived by automated computational analysis using gene prediction method: Protein Homology.	447	852
VT1169_0447:VT1169_0448	intergenic	465806	465985	179	.									2464	853
VT1169_0448	CDS	465985	466680	695	+	cbiK	nickel transport protein	K10094	ABC transporters;Metallic cation, iron-siderophore and vitamin B12 transporters;Nickel transporter	M00246 Nickel transport system	COG5266	P		448	854
VT1169_0448:VT1169_0449	intergenic	466680	466687	7	.									2465	855
VT1169_0449	CDS	466687	467190	503	+	cbiL	nickel transport protein	K16915	ABC transporters;Metallic cation, iron-siderophore and vitamin B12 transporters;Nickel transporter	M00246 Nickel transport system				449	856
VT1169_0450	CDS	467190	467843	653	+	cbiM	cobalt/nickel transport system permease protein	K02007	ABC transporters;Metallic cation, iron-siderophore and vitamin B12 transporters;Cobalt transporter;ABC transporters;Metallic cation, iron-siderophore and vitamin B12 transporters;Nickel transporter	M00245 Cobalt/nickel transport system;M00246 Nickel transport system	COG0310	P	catalyzes the ATP-dependent transport of cobalt%3B Derived by automated computational analysis using gene prediction method: Protein Homology.	450	857
VT1169_0451	CDS	467840	468535	695	+	cbiQ	cobalt/nickel transport system permease protein	K02008	ABC transporters;Metallic cation, iron-siderophore and vitamin B12 transporters;Cobalt transporter;ABC transporters;Metallic cation, iron-siderophore and vitamin B12 transporters;Nickel transporter	M00245 Cobalt/nickel transport system;M00246 Nickel transport system	COG0619	P		451	858
VT1169_0452	CDS	468501	469124	623	+	cbiO	cobalt/nickel transport system ATP-binding protein	K02006	ABC transporters;Metallic cation, iron-siderophore and vitamin B12 transporters;Nickel transporter;ABC transporters;Metallic cation, iron-siderophore and vitamin B12 transporters;Biotin transporter	M00245 Cobalt/nickel transport system;M00246 Nickel transport system	COG1122	P		452	859
VT1169_0452:VT1169_0453	intergenic	469124	469365	241	.									2466	860
VT1169_0453	pseudogene	469365	470012	647	+		NA	K04652			COG0378	OK		453	861
VT1169_0453:VT1169_0454	intergenic	470012	470039	27	.									2467	862
VT1169_0454	CDS	470039	471151	1112	+		hydrogenase isoenzyme formation protein HypD	K04654			COG0409	O	necessary for the synthesis of all three hydrogenase isoenzymes%3B Derived by automated computational analysis using gene prediction method: Protein Homology.	454	863
VT1169_0455	CDS	471151	472164	1013	+		hydrogenase expression/formation protein HypE	K04655			COG0309	O	hydrogenase isoenzymes formation protein%3B involved in the formation of the cyanate group of the large subunit of the hydrogenase%3B catalyzes the formation of thiocyanate from thiocarbamate%3B Derived by automated computational analysis using gene prediction method: Protein Homology.	455	864
VT1169_0455:VT1169_0456	intergenic	472164	472572	408	.									2468	865
VT1169_0456	CDS	472572	472967	395	+		hypothetical protein							456	866
VT1169_0456:VT1169_0457	intergenic	472967	473394	427	.									2469	867
VT1169_0457	CDS	473394	473669	275	-		hypothetical protein							457	868
VT1169_0457:VT1169_0458	intergenic	473669	474130	461	.									2470	869
VT1169_0458	CDS	474130	474945	815	-	aroE	shikimate dehydrogenase [EC:1.1.1.25]	K00014	Biosynthesis of amino acids;Phenylalanine, tyrosine and tryptophan biosynthesis	M00022 Shikimate pathway, phosphoenolpyruvate + erythrose-4P => chorismate	COG0169	E	catalyzes the conversion of shikimate to 3-dehydroshikimate%3B Derived by automated computational analysis using gene prediction method: Protein Homology.	458	870
VT1169_0458:VT1169_0459	intergenic	474945	475095	150	.									2471	871
VT1169_0459	CDS	475095	475979	884	-	metF, MTHFR	methylenetetrahydrofolate reductase (NADPH) [EC:1.5.1.20]	K00297	Carbon metabolism;One carbon pool by folate		COG0685	E	MTHFR%3B catalyzes NADH-linked reduction of 5%2C10-methylenetetrahydrofolate to 5-methyltetrahydrofolate using FAD as a cofactor%3B Derived by automated computational analysis using gene prediction method: Protein Homology.	459	872
VT1169_0459:VT1169_0460	intergenic	475979	476154	175	.									2472	873
VT1169_0460	CDS	476154	477221	1067	-	lptG	lipopolysaccharide export system permease protein	K11720	ABC transporters;ABC-2 type and other transporters;Lipopolysaccharide transporter;Pores ion channels	M00320 Lipopolysaccharide export system	COG0795	R	with LptABCF is involved in the transport of lipopolysaccharides%3B Derived by automated computational analysis using gene prediction method: Protein Homology.	460	874
VT1169_0460:VT1169_0461	intergenic	477221	477226	5	.									2473	875
VT1169_0461	CDS	477226	478344	1118	-	lptF	lipopolysaccharide export system permease protein	K07091	ABC transporters;ABC-2 type and other transporters;Lipopolysaccharide transporter	M00320 Lipopolysaccharide export system	COG0795	R	with LptBGC is involved in lipopolysaccharide export%3B Derived by automated computational analysis using gene prediction method: Protein Homology.	461	876
VT1169_0461:VT1169_0462	intergenic	478344	478481	137	.									2474	877
VT1169_0462	CDS	478481	479971	1490	+	CARP, pepA	leucyl aminopeptidase [EC:3.4.11.1]	K01255	Glutathione metabolism		COG0260	E	catalyzes the removal of N-terminal amino acids preferably from various peptides%3B a cyteinylglycinase%2C transcription regulator and site-specific recombination factor%3B Derived by automated computational analysis using gene prediction method: Protein Homology.	462	878
VT1169_0462:VT1169_0463	intergenic	479971	480116	145	.									2475	879
VT1169_0463	CDS	480116	481177	1061	-	modC	molybdate transport system ATP-binding protein [EC:3.6.3.29]	K02017	ABC transporters;Mineral and organic ion transporters;Molybdate transporter	M00189 Molybdate transport system	COG1118	P		463	880
VT1169_0464	CDS	481164	481892	728	-	modB	molybdate transport system permease protein	K02018	ABC transporters;Mineral and organic ion transporters;Molybdate transporter	M00189 Molybdate transport system	COG0555	O	part of ModCBA molybdate transporter%3B member of ABC superfamily%3B inner membrane component%3B regulated by repressor protein ModE%3B Derived by automated computational analysis using gene prediction method: Protein Homology.	464	881
VT1169_0464:VT1169_0465	intergenic	481892	481971	79	.									2476	882
VT1169_0465	CDS	481971	482735	764	-	modA	molybdate transport system substrate-binding protein	K02020	ABC transporters;Mineral and organic ion transporters;Molybdate transporter	M00189 Molybdate transport system	COG0725	P		465	883
VT1169_0465:VT1169_0466	intergenic	482735	482962	227	.									2477	884
VT1169_0466	CDS	482962	483741	779	+	modE	molybdate transport system regulatory protein	K02019	Transcription factors		COG2005	R		466	885
VT1169_0466:VT1169_0467	intergenic	483741	483962	221	.									2478	886
VT1169_0467	CDS	483962	485305	1343	+		transporter	K14445			COG0471	P		467	887
VT1169_0467:VT1169_0468	intergenic	485305	485372	67	.									2479	888
VT1169_0468	CDS	485372	485968	596	-		hypothetical protein	K08722			COG1896	R		468	889
VT1169_0468:VT1169_0469	intergenic	485968	485977	9	.									2480	890
VT1169_0469	CDS	485977	487005	1028	-		peptidase	K04691			COG0265	O		469	891
VT1169_0469:VT1169_0470	intergenic	487005	487014	9	.									2481	892
VT1169_0470	CDS	487014	488138	1124	-	ribD	diaminohydroxyphosphoribosylaminopyrimidine deaminase / 5-amino-6-(5-phosphoribosylamino)uracil reductase [EC:3.5.4.26 1.1.1.193]	K11752	Riboflavin metabolism	M00125 Riboflavin biosynthesis, GTP => riboflavin/FMN/FAD	COG0117 COG1985		riboflavin biosynthesis protein which catalyzes the deamination and reduction steps in the riboflavin biosynthesis pathway%3B catalyzes the formation of 5-amino-6-(5-phosphoribosylamino)uracil from 2%2C5-diamino-6-hydroxy-4-(5-phosphoribosylamino)pyrimidine and the formation of 5-amino-6-(5-phosphoribosylamino)uracil from 5-amino-6-(5-phosphoribitylamino)uracil%3B Derived by automated computation…	470	893
VT1169_0471	CDS	488138	488590	452	-	nrdR	transcriptional repressor NrdR	K07738	Transcription factors		COG1327	K		471	894
VT1169_0471:VT1169_0472	intergenic	488590	488707	117	.									2482	895
VT1169_0472	CDS	488707	489795	1088	-	rlmM	23S rRNA (cytidine2498-2'-O)-methyltransferase [EC:2.1.1.186]	K06968	Ribosome biogenesis;rRNA modification factors;23S rRNA modification factors		COG2933	R		472	896
VT1169_0472:VT1169_0473	intergenic	489795	489910	115	.									2483	897
VT1169_0473	CDS	489910	490815	905	-	gcvA	LysR family transcriptional regulator, glycine cleavage system transcriptional activator	K03566	Transcription factors		COG0583	K	Glycine cleavage system transcriptional activator%3B activates the gcvTHP operon in the presence of glycine and represses the operon in its absence%3B Derived by automated computational analysis using gene prediction method: Protein Homology.	473	898
VT1169_0473:VT1169_0474	intergenic	490815	491277	462	.									2484	899
VT1169_0474	CDS	491277	492296	1019	+	E2.6.1.42, ilvE	branched-chain amino acid aminotransferase [EC:2.6.1.42]	K00826	2-Oxocarboxylic acid metabolism;Biosynthesis of amino acids;Cysteine and methionine metabolism;Valine, leucine and isoleucine degradation;Valine, leucine and isoleucine biosynthesis;Pantothenate and CoA biosynthesis	M00019 Valine/isoleucine biosynthesis, pyruvate => valine / 2-oxobutanoate => isoleucine;M00570 Isoleucine biosynthesis, threonine => 2-oxobutanoate => isoleucine	COG0115	EH		474	900
VT1169_0474:VT1169_0475	intergenic	492296	492664	368	.									2485	901
VT1169_0475	CDS	492664	493404	740	+		hypothetical protein							475	902
VT1169_0475:VT1169_0476	intergenic	493404	493560	156	.									2486	903
VT1169_0476	CDS	493560	494495	935	-	mdh	malate dehydrogenase [EC:1.1.1.37]	K00024	Carbon metabolism;Citrate cycle (TCA cycle);Pyruvate metabolism;Glyoxylate and dicarboxylate metabolism;Cysteine and methionine metabolism	M00011 Citrate cycle, second carbon oxidation, 2-oxoglutarate => oxaloacetate	COG0039	C	oxidizes malate to oxaloacetate%3B Derived by automated computational analysis using gene prediction method: Protein Homology.	476	904
VT1169_0476:VT1169_0477	intergenic	494495	494751	256	.									2487	905
VT1169_0477	CDS	494751	495218	467	+	argR	transcriptional regulator of arginine metabolism	K03402	Transcription factors		COG1438	K	regulates arginine biosynthesis when complexed with arginine by binding at site that overlap the promotors of the arginine biosynthesis genes%3B Derived by automated computational analysis using gene prediction method: Protein Homology.	477	906
VT1169_0477:VT1169_0478	intergenic	495218	495242	24	.									2488	907
VT1169_0478	CDS	495242	496129	887	+		epimerase	K07071			COG1090	R		478	908
VT1169_0478:VT1169_0479	intergenic	496129	496320	191	.									2489	909
VT1169_0479	CDS	496320	496901	581	+		electron transporter RsxA	K03617			COG2209	C		479	910
VT1169_0480	CDS	496901	497491	590	+		electron transporter RnfB	K03616			COG2878	C	part of membrane-bound complex thought to be involved in electron transport to nitrogen%3B Derived by automated computational analysis using gene prediction method: Protein Homology.	480	911
VT1169_0480:VT1169_0481	intergenic	497491	497492	1	.									2490	912
VT1169_0481	CDS	497492	499444	1952	+		electron transporter RnfC	K03615			COG1726	C		481	913
VT1169_0481:VT1169_0482	intergenic	499444	499455	11	.									2491	914
VT1169_0482	CDS	499455	500534	1079	+		electron transporter RnfD	K03614			COG1805	C	RnfD%3B RsxD%3B required for nitrogen fixation in Rhodobacter capsulatus%3B part of a membrane-bound complex thought to be involved in electron transport to nitrogenase%3B in Escherichia coli this gene is part of a cluster controlling SoxR-mediated induction of the SoxS transcription factor in the absence of oxidizing agents%3B Derived by automated computational analysis using gene prediction met…	482	915
VT1169_0482:VT1169_0483	intergenic	500534	500541	7	.									2492	916
VT1169_0483	CDS	500541	501152	611	+		electron transporter RnfG	K03612			COG2869	C		483	917
VT1169_0484	CDS	501152	501937	785	+		elongation factor G	K03613			COG1347	C		484	918
VT1169_0484:VT1169_0485	intergenic	501937	502084	147	.									2493	919
VT1169_0485	CDS	502084	502719	635	+	NTH	endonuclease III [EC:4.2.99.18]	K10773	Base excision repair		COG0177	L	DNA-(apurinic or apyrimidinic site) lyase%3B has apurinic or apyrimidinic endonuclease activity and DNA N-glycosylase activity%3B removed damaged DNA at cytosines%2C thymines and guanines%3B Derived by automated computational analysis using gene prediction method: Protein Homology.	485	920
VT1169_0485:VT1169_0486	intergenic	502719	502744	25	.									2494	921
VT1169_0486	CDS	502744	504111	1367	+		transporter	K03308			COG0733	R		486	922
VT1169_0486:VT1169_0487	intergenic	504111	504506	395	.									2495	923
VT1169_0487	CDS	504506	505291	785	-	znuB	zinc transport system permease protein	K09816	ABC transporters;Metallic cation, iron-siderophore and vitamin B12 transporters;Zinc transporter	M00242 Zinc transport system	COG1108	P	involved in transport of zinc(II) with ZnuA and C%3B Derived by automated computational analysis using gene prediction method: Protein Homology.	487	924
VT1169_0487:VT1169_0488	intergenic	505291	505303	12	.									2496	925
VT1169_0488	CDS	505303	506076	773	-	znuC	zinc transport system ATP-binding protein [EC:3.6.3.-]	K09817	ABC transporters;Metallic cation, iron-siderophore and vitamin B12 transporters;Iron/zinc/copper transporter	M00242 Zinc transport system	COG1121	P	involved in transport of zinc(II) with ZnuA and C%3B Derived by automated computational analysis using gene prediction method: Protein Homology.	488	926
VT1169_0488:VT1169_0489	intergenic	506076	506265	189	.									2497	927
VT1169_0489	CDS	506265	507797	1532	+		peptidase M23							489	928
VT1169_0489:VT1169_0490	intergenic	507797	507905	108	.									2498	929
VT1169_0490	CDS	507905	508663	758	-	ABC.FEV.A	iron complex transport system ATP-binding protein [EC:3.6.3.34]	K02013	ABC transporters;Metallic cation, iron-siderophore and vitamin B12 transporters;Iron complex transporter	M00240 Iron complex transport system	COG1120	PH		490	930
VT1169_0490:VT1169_0491	intergenic	508663	508675	12	.									2499	931
VT1169_0491	CDS	508675	509616	941	-	ABC.FEV.P	iron complex transport system permease protein	K02015	ABC transporters;Metallic cation, iron-siderophore and vitamin B12 transporters;Iron complex transporter	M00240 Iron complex transport system	COG0609	P		491	932
VT1169_0492	CDS	509606	510571	965	-	ABC.FEV.P	iron complex transport system permease protein	K02015	ABC transporters;Metallic cation, iron-siderophore and vitamin B12 transporters;Iron complex transporter	M00240 Iron complex transport system	COG0609	P		492	933
VT1169_0492:VT1169_0493	intergenic	510571	510631	60	.									2500	934
VT1169_0493	CDS	510631	511530	899	-	ABC.FEV.S	iron complex transport system substrate-binding protein	K02016	ABC transporters;Metallic cation, iron-siderophore and vitamin B12 transporters;Iron complex transporter	M00240 Iron complex transport system	COG0614	P		493	935
VT1169_0493:VT1169_0494	intergenic	511530	511759	229	.									2501	936
VT1169_0494	CDS	511759	513735	1976	+	cpdB	2',3'-cyclic-nucleotide 2'-phosphodiesterase / 3'-nucleotidase [EC:3.1.4.16 3.1.3.6]	K01119	Purine metabolism;Pyrimidine metabolism		COG0737	F	periplasmic enzyme%3B functions during ribonucleic acid degradation%3B 2'%2C3'-cyclic nucleotides are first converted to 3'-nucleotide and then cleaved to yield a ribonucleotide and a phosphate%3B Derived by automated computational analysis using gene prediction method: Protein Homology.	494	937
VT1169_0494:VT1169_0495	intergenic	513735	513809	74	.									2502	938
VT1169_0495	CDS	513809	514726	917	-		formate dehydrogenase accessory protein FdhE	K02380			COG3058	O	required for the formation of active formate dehydrogenase%3B Derived by automated computational analysis using gene prediction method: Protein Homology.	495	939
VT1169_0495:VT1169_0496	intergenic	514726	515099	373	.									2503	940
VT1169_0496	CDS	515099	515515	416	+		hypothetical protein							496	941
VT1169_0496:VT1169_0497	intergenic	515515	515601	86	.									2504	942
VT1169_0497	pseudogene	515601	515981	380	+		NA							497	943
VT1169_0497:VT1169_0498	intergenic	515981	515994	13	.									2505	944
VT1169_0498	CDS	515994	516239	245	+		phage tail protein							498	945
VT1169_0498:VT1169_0499	intergenic	516239	516243	4	.									2506	946
VT1169_0499	CDS	516243	516449	206	+		hypothetical protein							499	947
VT1169_0500	CDS	516449	519229	2780	+		phage tail protein							500	948
VT1169_0500:VT1169_0501	intergenic	519229	519404	175	.									2507	949
VT1169_0501	CDS	519404	520252	848	+		hypothetical protein							501	950
VT1169_0501:VT1169_0502	intergenic	520252	520314	62	.									2508	951
VT1169_0502	CDS	520314	520556	242	-		hypothetical protein							502	952
VT1169_0502:VT1169_0503	intergenic	520556	520825	269	.									2509	953
VT1169_0503	CDS	520825	522219	1394	+	qseC	two-component system, OmpR family, sensor histidine kinase QseC [EC:2.7.13.3]	K07645	Two-component system	M00453 QseC-QseB (quorum sensing) two-component regulatory system	COG0642	T		503	954
VT1169_0503:VT1169_0504	intergenic	522219	522304	85	.									2510	955
VT1169_0504	CDS	522304	524073	1769	-	ggt	gamma-glutamyltranspeptidase / glutathione hydrolase [EC:2.3.2.2 3.4.19.13]	K00681	Taurine and hypotaurine metabolism;Cyanoamino acid metabolism;Glutathione metabolism		COG0405	E	periplasmic enzyme%3B post-translationally processed into two subunits which are required for wild-type enzyme activity%3B cleaves the gammaglutamyl linkages of compounds such as glutathione and transfer the gammaglutamyl group to other amino acids and peptides%3B Derived by automated computational analysis using gene prediction method: Protein Homology.	504	956
VT1169_0504:VT1169_0505	intergenic	524073	524306	233	.									2511	957
VT1169_0505	CDS	524306	524551	245	-		hypothetical protein							505	958
VT1169_0505:VT1169_0506	intergenic	524551	524741	190	.									2512	959
VT1169_0506	CDS	524741	526078	1337	-	argG, ASS1	argininosuccinate synthase [EC:6.3.4.5]	K01940	Biosynthesis of amino acids;Alanine, aspartate and glutamate metabolism;Arginine biosynthesis	M00029 Urea cycle	COG0137	E	catalyzes the formation of arginosuccinate from citrulline and aspartate in arginine biosynthesis%3B Derived by automated computational analysis using gene prediction method: Protein Homology.	506	960
VT1169_0506:VT1169_0507	intergenic	526078	526173	95	.									2513	961
VT1169_0507	CDS	526173	527000	827	-		NAD-dependent dehydratase							507	962
VT1169_0507:VT1169_0508	intergenic	527000	527357	357	.									2514	963
VT1169_0508	CDS	527357	528940	1583	+	prfC	peptide chain release factor 3	K02837	Translation factors;Release factors		COG0480	J	stimulates the release of release factors 1 and 2 from the ribosome after hydrolysis of the ester bond in peptidyl-tRNA has occurred%3B GDP/GTP-binding protein%3B Derived by automated computational analysis using gene prediction method: Protein Homology.	508	964
VT1169_0508:VT1169_0509	intergenic	528940	529128	188	.									2515	965
VT1169_0509	CDS	529128	529478	350	+		addiction module toxin RelE							509	966
VT1169_0510	CDS	529475	529774	299	+		transcriptional regulator							510	967
VT1169_0510:VT1169_0511	intergenic	529774	529810	36	.									2516	968
VT1169_0511	CDS	529810	532743	2933	-		glutamine-synthetase adenylyltransferase	K00982			COG1391	OT		511	969
VT1169_0511:VT1169_0512	intergenic	532743	532945	202	.									2517	970
VT1169_0512	CDS	532945	533172	227	+		CRISPR-associated protein Cas3							512	971
VT1169_0513	pseudogene	533165	534862	1697	+		NA	K07012			COG1203	R		513	972
VT1169_0513:VT1169_0514	intergenic	534862	534930	68	.									2518	973
VT1169_0514	pseudogene	534930	535283	353	+		NA	K19118			COG3649	L		514	974
VT1169_0514:VT1169_0515	intergenic	535283	535527	244	.									2519	975
VT1169_0515	CDS	535527	536204	677	+		CRISPR-associated protein Cas4	K07464			COG1468	L		515	976
VT1169_0516	CDS	536194	537948	1754	+		hypothetical protein							516	977
VT1169_0516:VT1169_0517	intergenic	537948	538002	54	.									2520	978
VT1169_0517	CDS	538002	539015	1013	+		type I-C CRISPR-associated endonuclease Cas1	K15342			COG1518	L		517	979
VT1169_0517:VT1169_0518	intergenic	539015	539019	4	.									2521	980
VT1169_0518	CDS	539019	539312	293	+		CRISPR-associated protein Cas2	K09951			COG3512	S		518	981
VT1169_0518:VT1169_0518:VT1169_0519	intergenic	539312	539504	192	.									2522	982
VT1169_0518:VT1169_0519	repeat_region	539504	540073	569	+		CRISPR							519	983
VT1169_0518:VT1169_0519:VT1169_0519	intergenic	540073	540416	343	.									2523	984
VT1169_0519	pseudogene	540416	540816	400	+	thiD	hydroxymethylpyrimidine/phosphomethylpyrimidine kinase [EC:2.7.1.49 2.7.4.7]	K00941	Thiamine metabolism		COG0351	H	phosphomethylpyrimidine kinase%3B disrupted%3B Derived by automated computational analysis using gene prediction method: Protein Homology.	520	985
VT1169_0519:VT1169_0520	intergenic	540816	540838	22	.									2524	986
VT1169_0520	CDS	540838	541842	1004	+	thiB	thiamine transport system substrate-binding protein	K02064	ABC transporters;Mineral and organic ion transporters;Thiamine transporter	M00191 Thiamine transport system	COG1840	P		521	987
VT1169_0520:VT1169_0521	intergenic	541842	541851	9	.									2525	988
VT1169_0521	CDS	541851	543479	1628	+	thiP	thiamine transport system permease protein	K02063	ABC transporters;Mineral and organic ion transporters;Thiamine transporter	M00191 Thiamine transport system	COG1178	P		522	989
VT1169_0522	CDS	543463	544110	647	+	thiQ	thiamine transport system ATP-binding protein	K02062	ABC transporters;Mineral and organic ion transporters;Spermidine/putrescine transporter	M00191 Thiamine transport system	COG3840	H	with TbpA and ThiP is part of the thiamine and TPP transport system%3B Derived by automated computational analysis using gene prediction method: Protein Homology.	523	990
VT1169_0522:VT1169_0523	intergenic	544110	544155	45	.									2526	991
VT1169_0523	CDS	544155	545159	1004	+	bioB	biotin synthase [EC:2.8.1.6]	K01012	Biotin metabolism	M00123 Biotin biosynthesis, pimeloyl-ACP/CoA => biotin;M00573 Biotin biosynthesis, BioI pathway, long-chain-acyl-ACP => pimeloyl-ACP => biotin;M00577 Biotin biosynthesis, BioW pathway, pimelate => pimeloyl-CoA => biotin	COG0502	H		524	992
VT1169_0523:VT1169_0524	intergenic	545159	545257	98	.									2527	993
VT1169_0524	CDS	545257	546639	1382	-		serine peptidase	K04772			COG0265	O		525	994
VT1169_0524:VT1169_0525	intergenic	546639	546830	191	.									2528	995
VT1169_0525	CDS	546830	547240	410	-		hypothetical protein	K09908			COG3105	S		526	996
VT1169_0525:VT1169_0526	intergenic	547240	547411	171	.									2529	997
VT1169_0526	CDS	547411	549174	1763	-	ycaO	ribosomal protein S12 methylthiotransferase accessory factor	K09136	Ribosome biogenesis;ribosomal protein modification factors		COG1944	S		527	998
VT1169_0526:VT1169_0527	intergenic	549174	549265	91	.									2530	999
VT1169_0527	CDS	549265	550470	1205	-	manA, MPI	mannose-6-phosphate isomerase [EC:5.3.1.8]	K01809	Fructose and mannose metabolism;Amino sugar and nucleotide sugar metabolism		COG1482	G		528	1000
VT1169_0527:VT1169_0528	intergenic	550470	550646	176	.									2531	1001
VT1169_0528	CDS	550646	550984	338	+		hypothetical protein	K09946			COG3422	S		529	1002
VT1169_0528:VT1169_0529	intergenic	550984	551172	188	.									2532	1003
VT1169_0529	CDS	551172	552665	1493	+	PTS-Glc-EIIC, ptsG	PTS system, glucose-specific IIC component	K02779	Glycolysis / Gluconeogenesis;Amino sugar and nucleotide sugar metabolism	M00265 PTS system, glucose-specific II component	COG1263	G		530	1004
VT1169_0529:VT1169_0530	intergenic	552665	552723	58	.									2533	1005
VT1169_0530	CDS	552723	553421	698	-		SAM-dependent methyltransferase							531	1006
VT1169_0530:VT1169_0531	intergenic	553421	553442	21	.									2534	1007
VT1169_0531	CDS	553442	554143	701	+	E3.1.2.6, gloB	hydroxyacylglutathione hydrolase [EC:3.1.2.6]	K01069	Pyruvate metabolism		COG0491	R		532	1008
VT1169_0531:VT1169_0532	intergenic	554143	554328	185	.									2535	1009
VT1169_0532	CDS	554328	555632	1304	+	hemA	glutamyl-tRNA reductase [EC:1.2.1.70]	K02492	Porphyrin and chlorophyll metabolism	M00121 Heme biosynthesis, glutamate => protoheme/siroheme	COG0373	H	catalyzes the formation of glutamate-1-semialdehyde from glutamyl-tRNA(Glu) and NADPH%3B the second step of the pathway is catalyzed by glutamate-1-semialdehyde aminomutase which results in the formation of 5-aminolevulinic acid%3B functions in porphyrin (tetrapyrroles) biosynthesis%3B the crystal structure showed a C-terminal dimerization domain that appears to be absent in Chlamydial proteins%3…	533	1010
VT1169_0532:VT1169_0533	intergenic	555632	555694	62	.									2536	1011
VT1169_0533	CDS	555694	556917	1223	+	nagC	N-acetylglucosamine repressor	K02565	Transcription factors		COG1940	KG	regulates the synthesis of glucosamine and N-acetylglucosamine by acting as a repressor of the nagEBACD operon and both a repressor and activator of the glmSU operon%3B Derived by automated computational analysis using gene prediction method: Protein Homology.	534	1012
VT1169_0533:VT1169_0534	intergenic	556917	557154	237	.									2537	1013
VT1169_0534	tRNA	557154	557230	76	+		tRNA-Met							535	1014
VT1169_0534:VT1169_0535	intergenic	557230	557236	6	.									2538	1015
VT1169_0535	tRNA	557236	557320	84	+		tRNA-Leu							536	1016
VT1169_0535:VT1169_0536	intergenic	557320	557350	30	.									2539	1017
VT1169_0536	tRNA	557350	557424	74	+		tRNA-Gln							537	1018
VT1169_0536:VT1169_0537	intergenic	557424	557462	38	.									2540	1019
VT1169_0537	tRNA	557462	557536	74	+		tRNA-Gln							538	1020
VT1169_0537:VT1169_0538	intergenic	557536	557654	118	.									2541	1021
VT1169_0538	CDS	557654	558298	644	-	adk, AK	adenylate kinase [EC:2.7.4.3]	K00939	Purine metabolism	M00049 Adenine ribonucleotide biosynthesis, IMP => ADP,ATP	COG0563	F		539	1022
VT1169_0538:VT1169_0539	intergenic	558298	558431	133	.									2542	1023
VT1169_0539	CDS	558431	559720	1289	-	ampG	MFS transporter, PAT family, beta-lactamase induction signal transducer AmpG	K08218	Major Facilitator Superfamily (MFS);Protein transporters;Peptide-acetyl-CoA transporter (PAT);beta-Lactam resistance	M00628 beta-Lactam resistance, AmpC system	COG0477	GEPR		540	1024
VT1169_0539:VT1169_0540	intergenic	559720	559727	7	.									2543	1025
VT1169_0540	CDS	559727	560068	341	-		hypothetical protein	K04651			COG0375	R		541	1026
VT1169_0540:VT1169_0541	intergenic	560068	560074	6	.									2544	1027
VT1169_0541	CDS	560074	561090	1016	-	galE, GALE	UDP-glucose 4-epimerase [EC:5.1.3.2]	K01784	Galactose metabolism;Amino sugar and nucleotide sugar metabolism	M00632 Galactose degradation, Leloir pathway, galactose => alpha-D-glucose-1P;M00362 Nucleotide sugar biosynthesis, prokaryotes	COG1087	M		542	1028
VT1169_0541:VT1169_0542	intergenic	561090	561284	194	.									2545	1029
VT1169_0542	CDS	561284	561670	386	+		aminopeptidase							543	1030
VT1169_0542:VT1169_0543	intergenic	561670	561795	125	.									2546	1031
VT1169_0543	CDS	561795	563126	1331	+	pbuG	putative MFS transporter, AGZA family, xanthine/uracil permease	K06901	Major Facilitator Superfamily (MFS);Sugar transporters;Purine transporter (AzgA) family		COG2252	R		544	1032
VT1169_0543:VT1169_0544	intergenic	563126	563154	28	.									2547	1033
VT1169_0544	CDS	563154	564500	1346	-	tilS	tRNA(Ile)-lysidine synthase [EC:6.3.4.19]	K04075	Transfer RNA biogenesis;tRNA modification factors;Other tRNA modification factors		COG0037	D		545	1034
VT1169_0544:VT1169_0545	intergenic	564500	564532	32	.									2548	1035
VT1169_0545	CDS	564532	565389	857	-	pdxK, pdxY	pyridoxine kinase [EC:2.7.1.35]	K00868	Vitamin B6 metabolism		COG2240	H	catalyzes the formation of pyridoxal 5'-phosphate from pyridoxal%3B Derived by automated computational analysis using gene prediction method: Protein Homology.	546	1036
VT1169_0545:VT1169_0546	intergenic	565389	565452	63	.									2549	1037
VT1169_0546	CDS	565452	566405	953	-	accA	acetyl-CoA carboxylase carboxyl transferase subunit alpha [EC:6.4.1.2]	K01962	Carbon metabolism;Fatty acid metabolism;Pyruvate metabolism;Propanoate metabolism;Fatty acid biosynthesis	M00082 Fatty acid biosynthesis, initiation	COG0825	I	catalyzes the carboxylation of acetyl-CoA to malonyl-CoA%3B forms a tetramer composed of two alpha (AccA) and two beta (AccD) subunits%3B one of the two catalytic subunits that can form the acetyl CoA carboxylase enzyme together with a carrier protein%3B Derived by automated computational analysis using gene prediction method: Protein Homology.	547	1038
VT1169_0546:VT1169_0547	intergenic	566405	567580	1175	.									2550	1039
VT1169_0547	CDS	567580	567993	413	+	uraH, pucM, hiuH	5-hydroxyisourate hydrolase [EC:3.5.2.17]	K07127	Purine metabolism		COG2351	R		548	1040
VT1169_0547:VT1169_0548	intergenic	567993	568187	194	.									2551	1041
VT1169_0548	CDS	568187	569137	950	+		hypothetical protein							549	1042
VT1169_0548:VT1169_0549	intergenic	569137	569837	700	.									2552	1043
VT1169_0549	pseudogene	569837	570046	209	-		NA						hypothetical protein%3B disrupted%3B Derived by automated computational analysis using gene prediction method: Protein Homology.	550	1044
VT1169_0550	CDS	570019	570216	197	-		hypothetical protein							551	1045
VT1169_0550:VT1169_0551	intergenic	570216	570302	86	.									2553	1046
VT1169_0551	CDS	570302	570958	656	-		antirepressor							552	1047
VT1169_0551:VT1169_0552	intergenic	570958	571402	444	.									2554	1048
VT1169_0552	CDS	571402	571626	224	-		hypothetical protein							553	1049
VT1169_0552:VT1169_0553	intergenic	571626	571691	65	.									2555	1050
VT1169_0553	CDS	571691	572047	356	-		hypothetical protein							554	1051
VT1169_0553:VT1169_0554	intergenic	572047	572355	308	.									2556	1052
VT1169_0554	CDS	572355	572672	317	-		hypothetical protein							555	1053
VT1169_0554:VT1169_0555	intergenic	572672	572962	290	.									2557	1054
VT1169_0555	CDS	572962	573405	443	+		hypothetical protein							556	1055
VT1169_0555:VT1169_0556	intergenic	573405	573629	224	.									2558	1056
VT1169_0556	pseudogene	573629	573970	341	+		NA							557	1057
VT1169_0557	CDS	573967	574233	266	+		hypothetical protein							558	1058
VT1169_0557:VT1169_0558	intergenic	574233	574424	191	.									2559	1059
VT1169_0558	CDS	574424	574783	359	+		hypothetical protein							559	1060
VT1169_0558:VT1169_0559	intergenic	574783	574809	26	.									2560	1061
VT1169_0559	CDS	574809	575228	419	-	hicB	antitoxin HicB	K18843	Prokaryotic defense system;Toxin-antitoxin system (TA system)		COG1598	S		560	1062
VT1169_0559:VT1169_0560	intergenic	575228	575280	52	.									2561	1063
VT1169_0560	CDS	575280	575462	182	-	hicA	mRNA interferase HicA [EC:3.1.-.-]	K07339	Prokaryotic defense system;Toxin-antitoxin system (TA system)					561	1064
VT1169_0560:VT1169_0561	intergenic	575462	575963	501	.									2562	1065
VT1169_0561	CDS	575963	577129	1166	+		phage tail protein							562	1066
VT1169_0562	CDS	577129	577740	611	+		phage tail protein							563	1067
VT1169_0562:VT1169_0563	intergenic	577740	577896	156	.									2563	1068
VT1169_0563	pseudogene	577896	578711	815	-		NA							564	1069
VT1169_0563:VT1169_0564	intergenic	578711	578917	206	.									2564	1070
VT1169_0564	CDS	578917	580476	1559	-	guaA, GMPS	GMP synthase (glutamine-hydrolysing) [EC:6.3.5.2]	K01951	Purine metabolism	M00050 Guanine ribonucleotide biosynthesis IMP => GDP,GTP	COG0518 COG0519		contains glutamine-hydrolyzing domain and glutamine amidotransferase%3B GMP-binding domain%3B functions to produce GMP from XMP in the IMP pathway%3B Derived by automated computational analysis using gene prediction method: Protein Homology.	565	1071
VT1169_0564:VT1169_0565	intergenic	580476	580508	32	.									2565	1072
VT1169_0565	CDS	580508	580774	266	-	yafQ	mRNA interferase YafQ [EC:3.1.-.-]	K19157	Prokaryotic defense system;Toxin-antitoxin system (TA system)		COG3041	S		566	1073
VT1169_0565:VT1169_0566	intergenic	580774	580786	12	.									2566	1074
VT1169_0566	CDS	580786	581058	272	-	dinJ	DNA-damage-inducible protein J	K07473	Prokaryotic defense system;Toxin-antitoxin system (TA system)		COG3077	L		567	1075
VT1169_0566:VT1169_0567	intergenic	581058	581313	255	.									2567	1076
VT1169_0567	CDS	581313	582665	1352	-	TC.DCUC	C4-dicarboxylate transporter, DcuC family	K03326	Electrochemical potential-driven transporters		COG3069	C	responsible for the transport of C4-dicarboxylates during anaerobic growth%3B Derived by automated computational analysis using gene prediction method: Protein Homology.	568	1077
VT1169_0567:VT1169_0568	intergenic	582665	582871	206	.									2568	1078
VT1169_0568	tRNA	582871	582947	76	+		tRNA-Met							569	1079
VT1169_0568:VT1169_0569	intergenic	582947	583103	156	.									2569	1080
VT1169_0569	CDS	583103	583558	455	+	rimP	ribosome maturation factor RimP	K09748	Ribosome biogenesis;Other ribosome maturation factors		COG0779	S		570	1081
VT1169_0569:VT1169_0570	intergenic	583558	583582	24	.									2570	1082
VT1169_0570	CDS	583582	585078	1496	+	nusA	N utilization substance protein A	K02600	Transcription machinery;RNA polymerase;RNA polymerase-associated proteins;Ribosome biogenesis;rRNA transcription factors		COG0195	K	modifies transcription through interactions with RNA polymerase affecting elongation%2C readthrough%2C termination%2C and antitermination%3B Derived by automated computational analysis using gene prediction method: Protein Homology.	571	1083
VT1169_0570:VT1169_0571	intergenic	585078	585094	16	.									2571	1084
VT1169_0571	CDS	585094	587586	2492	+	infB	translation initiation factor IF-2	K02519	Translation factors;Initiation factors		COG0532	J		572	1085
VT1169_0571:VT1169_0572	intergenic	587586	587705	119	.									2572	1086
VT1169_0572	CDS	587705	590488	2783	+	mod	adenine-specific DNA-methyltransferase [EC:2.1.1.72]	K07316	Prokaryotic defense system;Restriction and modification system (R-M system)		COG2189	L		573	1087
VT1169_0572:VT1169_0573	intergenic	590488	590590	102	.									2573	1088
VT1169_0573	CDS	590590	590841	251	+		hypothetical protein							574	1089
VT1169_0574	CDS	590819	591763	944	+		helicase SNF2							575	1090
VT1169_0574:VT1169_0575	intergenic	591763	591850	87	.									2574	1091
VT1169_0575	CDS	591850	592236	386	+	rbfA	ribosome-binding factor A	K02834	Ribosome biogenesis;Other ribosome maturation factors		COG0858	J	associates with free 30S ribosomal subunits%3B essential for efficient processing of 16S rRNA%3B in Escherichia coli rbfA is induced by cold shock%3B Derived by automated computational analysis using gene prediction method: Protein Homology.	576	1092
VT1169_0576	CDS	592236	593153	917	+	truB	tRNA pseudouridine55 synthase [EC:5.4.99.25]	K03177	Transfer RNA biogenesis;tRNA modification factors;Pseudouridine synthases		COG0130	J		577	1093
VT1169_0576:VT1169_0577	intergenic	593153	593440	287	.									2575	1094
VT1169_0577	CDS	593440	594051	611	-		histidine phosphatase							578	1095
VT1169_0577:VT1169_0578	intergenic	594051	594178	127	.									2576	1096
VT1169_0578	CDS	594178	595365	1187	-	YARS	tyrosyl-tRNA synthetase [EC:6.1.1.1]	K01866	Transfer RNA biogenesis;Aminoacyl-tRNA synthetases (AARSs);Other AARSs	M00360 Aminoacyl-tRNA biosynthesis, prokaryotes	COG0162	J	catalyzes the formation of tyrosyl-tRNA(Tyr) from tyrosine and tRNA(Tyr)%3B Derived by automated computational analysis using gene prediction method: Protein Homology.	579	1097
VT1169_0578:VT1169_0579	intergenic	595365	595613	248	.									2577	1098
VT1169_0579	CDS	595613	596338	725	-		transcriptional regulator	K06206			COG1489	R		580	1099
VT1169_0579:VT1169_0580	intergenic	596338	596631	293	.									2578	1100
VT1169_0580	CDS	596631	598166	1535	+	pntA	NAD(P) transhydrogenase subunit alpha [EC:1.6.1.2]	K00324	Nicotinate and nicotinamide metabolism		COG3288	C	forms a tetramer composed of 2 alpha subunits and 2 beta subunits in the inner membrane%3B involved in catalyzing transfer of hydride ion equivalents between NAD and NADP%3B stereospecific (AB-specific)%3B functions as a proton pump by translocating protons from cytoplasm to periplasm%3B Derived by automated computational analysis using gene prediction method: Protein Homology.	581	1101
VT1169_0580:VT1169_0581	intergenic	598166	598177	11	.									2579	1102
VT1169_0581	CDS	598177	599601	1424	+	pntB	NAD(P) transhydrogenase subunit beta [EC:1.6.1.2]	K00325	Nicotinate and nicotinamide metabolism		COG1282	C	catalyzes reversible transfer of hydride ion equivalent between NAD and NADP%3B membrane-bound proton pump that translocates protons from cytosolic to periplasmic side of the inner membrane%3B forms a tetramer composed of two alpha and 2 beta subunits%3B AB-stereospecific enzyme%3B Derived by automated computational analysis using gene prediction method: Protein Homology.	582	1103
VT1169_0581:VT1169_0582	intergenic	599601	600614	1013	.									2580	1104
VT1169_0582	CDS	600614	601462	848	+		cell filamentation protein Fic							583	1105
VT1169_0582:VT1169_0583	intergenic	601462	602127	665	.									2581	1106
VT1169_0583	CDS	602127	603083	956	+	selD, SEPHS	selenide, water dikinase [EC:2.7.9.3]	K01008	Selenocompound metabolism;Transfer RNA biogenesis;tRNA modification factors;Other tRNA modification factors		COG0709	E	catalyzes the formation of selenophosphate from selenide and ATP%3B Derived by automated computational analysis using gene prediction method: Protein Homology.	584	1107
VT1169_0583:VT1169_0584	intergenic	603083	603438	355	.									2582	1108
VT1169_0584	CDS	603438	604391	953	+		ABC transporter ATP-binding protein							585	1109
VT1169_0585	CDS	604388	605257	869	+	ABC.SP.P1	putative spermidine/putrescine transport system permease protein	K02054	ABC transporters;Mineral and organic ion transporters;Mannopine transporter	M00193 Putative spermidine/putrescine transport system	COG1176	E		586	1110
VT1169_0586	CDS	605254	606105	851	+	ABC.SP.P	putative spermidine/putrescine transport system permease protein	K02053	ABC transporters;Mineral and organic ion transporters;Putative spermidine/putrescine transporter	M00193 Putative spermidine/putrescine transport system	COG1177	E		587	1111
VT1169_0586:VT1169_0587	intergenic	606105	606125	20	.									2583	1112
VT1169_0587	CDS	606125	607216	1091	+	ABC.SP.S	putative spermidine/putrescine transport system substrate-binding protein	K02055	ABC transporters;Mineral and organic ion transporters;Putative spermidine/putrescine transporter	M00193 Putative spermidine/putrescine transport system	COG0687	E		588	1113
VT1169_0587:VT1169_0588	intergenic	607216	607603	387	.									2584	1114
VT1169_0588	CDS	607603	609432	1829	-	uvrC	excinuclease ABC subunit C	K03703	Nucleotide excision repair		COG0322	L	The UvrABC repair system catalyzes the recognition and processing of DNA lesions. UvrC both incises the 5' and 3' sides of the lesion. The N-terminal half is responsible for the 3' incision and the C-terminal half is responsible for the 5' incision%3B Derived by automated computational analysis using gene prediction method: Protein Homology.	589	1115
VT1169_0588:VT1169_0589	intergenic	609432	609571	139	.									2585	1116
VT1169_0589	CDS	609571	610344	773	-	kdsB	3-deoxy-manno-octulosonate cytidylyltransferase (CMP-KDO synthetase) [EC:2.7.7.38]	K00979	Lipopolysaccharide biosynthesis;Unusual LPS sugar	M00063 CMP-KDO biosynthesis	COG1212	M	CMP-2-keto-3-deoxyoctulosonic acid synthetase%3B catalyzes the formation of CMP-3-deoxy-D-manno-octulosonate from CTP and 3-deoxy-D-manno-octulosonate which is incorporated into LPS%3B Derived by automated computational analysis using gene prediction method: Protein Homology.	590	1117
VT1169_0589:VT1169_0590	intergenic	610344	610346	2	.									2586	1118
VT1169_0590	CDS	610346	610525	179	-		hypothetical protein	K09791			COG2835	S		591	1119
VT1169_0590:VT1169_0591	intergenic	610525	610547	22	.									2587	1120
VT1169_0591	CDS	610547	611521	974	-	lpxK	tetraacyldisaccharide 4'-kinase [EC:2.7.1.130]	K00912	Lipopolysaccharide biosynthesis;Lipid A	M00060 Lipopolysaccharide biosynthesis, KDO2-lipid A	COG1663	M		592	1121
VT1169_0591:VT1169_0592	intergenic	611521	611540	19	.									2588	1122
VT1169_0592	CDS	611540	613288	1748	-	msbA	ATP-binding cassette, subfamily B, bacterial MsbA [EC:3.6.3.-]	K11085	ABC transporters		COG1132	V	involved in the transport of lipid A across the inner membrane%3B Derived by automated computational analysis using gene prediction method: Protein Homology.	593	1123
VT1169_0592:VT1169_0593	intergenic	613288	613335	47	.									2589	1124
VT1169_0593	CDS	613335	615758	2423	-	comEC	competence protein ComEC	K02238	Secretion system;Type II secretion system	M00429 Competence-related DNA transformation transporter	COG0658 COG2333			594	1125
VT1169_0593:VT1169_0594	intergenic	615758	616056	298	.									2590	1126
VT1169_0594	CDS	616056	616493	437	+	dksA	DnaK suppressor protein	K06204	Transcription factors;Transcription machinery;RNA polymerase;Transcription elongation factors;Ribosome biogenesis;rRNA transcription factors		COG1734	T		595	1127
VT1169_0594:VT1169_0595	intergenic	616493	616610	117	.									2591	1128
VT1169_0595	CDS	616610	618076	1466	+	pcnB	poly(A) polymerase [EC:2.7.7.19]	K00970	mRNA degradation;Other RNA degradation factors;Other RNA degradation factors		COG0617	J		596	1129
VT1169_0596	CDS	618069	618569	500	+	folK	2-amino-4-hydroxy-6-hydroxymethyldihydropteridine diphosphokinase [EC:2.7.6.3]	K00950	Folate biosynthesis	M00126 Tetrahydrofolate biosynthesis, GTP => THF	COG0801	H		597	1130
VT1169_0596:VT1169_0597	intergenic	618569	618640	71	.									2592	1131
VT1169_0597	pseudogene	618640	619001	361	-		NA						cupin%3B disrupted%3B Derived by automated computational analysis using gene prediction method: Protein Homology.	598	1132
VT1169_0597:VT1169_0598	intergenic	619001	619348	347	.									2593	1133
VT1169_0598	CDS	619348	621483	2135	-	pta	phosphate acetyltransferase [EC:2.3.1.8]	K13788	Carbon metabolism;Pyruvate metabolism;Propanoate metabolism;Taurine and hypotaurine metabolism	M00579 Phosphate acetyltransferase-acetate kinase pathway, acetyl-CoA => acetate	COG0280 COG0857		catalyzes the synthesis of acetylphosphate or propionylphosphate from acetyl-CoA or propionyl-CoA and inorganic phosphate%3B when using propionyl-CoA the enzyme is functioning in the anaerobic pathway catabolizing threonine to propionate%3B Derived by automated computational analysis using gene prediction method: Protein Homology.	599	1134
VT1169_0598:VT1169_0599	intergenic	621483	621553	70	.									2594	1135
VT1169_0599	CDS	621553	622755	1202	-	ackA	acetate kinase [EC:2.7.2.1]	K00925	Carbon metabolism;Pyruvate metabolism;Propanoate metabolism;Taurine and hypotaurine metabolism	M00579 Phosphate acetyltransferase-acetate kinase pathway, acetyl-CoA => acetate	COG0282	C	AckA utilizes acetate and can acetylate CheY which increases signal strength during flagellar rotation%3B utilizes magnesium and ATP%3B also involved in conversion of acetate to aceyl-CoA%3B also known to act on propionate%3B Derived by automated computational analysis using gene prediction method: Protein Homology.	600	1136
VT1169_0599:VT1169_0600	intergenic	622755	623023	268	.									2595	1137
VT1169_0600	CDS	623023	623466	443	+		hypothetical protein	K09899			COG3092	S		601	1138
VT1169_0600:VT1169_0601	intergenic	623466	623645	179	.									2596	1139
VT1169_0601	CDS	623645	624187	542	+		colicin V synthesis protein	K03558			COG1286	R		602	1140
VT1169_0601:VT1169_0602	intergenic	624187	624331	144	.									2597	1141
VT1169_0602	CDS	624331	626406	2075	-	malQ	4-alpha-glucanotransferase [EC:2.4.1.25]	K00705	Starch and sucrose metabolism		COG1640	G		603	1142
VT1169_0602:VT1169_0603	intergenic	626406	626516	110	.									2598	1143
VT1169_0603	CDS	626516	628906	2390	-	E2.4.1.1, glgP, PYG	starch phosphorylase [EC:2.4.1.1]	K00688	Starch and sucrose metabolism	M00565 Trehalose biosynthesis, D-glucose 1P => trehalose	COG0058	G		604	1144
VT1169_0603:VT1169_0604	intergenic	628906	629079	173	.									2599	1145
VT1169_0604	CDS	629079	631793	2714	+	malT	LuxR family transcriptional regulator, maltose regulon positive regulatory protein	K03556	Transcription factors		COG2909	K	Positively regulates the transcription of the maltose regulon whose gene products are responsible for uptake and catabolism of malto-oligosaccharides%3B Derived by automated computational analysis using gene prediction method: Protein Homology.	605	1146
VT1169_0604:VT1169_0605	intergenic	631793	631946	153	.									2600	1147
VT1169_0605	CDS	631946	632806	860	-		tellurite resistance protein TehB	K16868			COG0500	QR	with TehA confers resistance to tellurite%3B Derived by automated computational analysis using gene prediction method: Protein Homology.	606	1148
VT1169_0605:VT1169_0606	intergenic	632806	633199	393	.									2601	1149
VT1169_0606	CDS	633199	635856	2657	+	aceE	pyruvate dehydrogenase E1 component [EC:1.2.4.1]	K00163	Carbon metabolism;Glycolysis / Gluconeogenesis;Citrate cycle (TCA cycle);Pyruvate metabolism	M00307 Pyruvate oxidation, pyruvate => acetyl-CoA	COG2609	C	E1 component%3B part of pyruvate dehydrogenase%3B forms a complex with DlaT and LpdC%3B Derived by automated computational analysis using gene prediction method: Protein Homology.	607	1150
VT1169_0606:VT1169_0607	intergenic	635856	635942	86	.									2602	1151
VT1169_0607	CDS	635942	637555	1613	+	DLAT, aceF, pdhC	pyruvate dehydrogenase E2 component (dihydrolipoamide acetyltransferase) [EC:2.3.1.12]	K00627	Carbon metabolism;Glycolysis / Gluconeogenesis;Citrate cycle (TCA cycle);Pyruvate metabolism	M00307 Pyruvate oxidation, pyruvate => acetyl-CoA	COG0508	C		608	1152
VT1169_0607:VT1169_0608	intergenic	637555	637649	94	.									2603	1153
VT1169_0608	CDS	637649	639073	1424	+	DLD, lpd, pdhD	dihydrolipoamide dehydrogenase [EC:1.8.1.4]	K00382	Carbon metabolism;Glycolysis / Gluconeogenesis;Citrate cycle (TCA cycle);Pyruvate metabolism;Glyoxylate and dicarboxylate metabolism;Propanoate metabolism;Glycine, serine and threonine metabolism;Valine, leucine and isoleucine degradation	M00307 Pyruvate oxidation, pyruvate => acetyl-CoA;M00011 Citrate cycle, second carbon oxidation, 2-oxoglutarate => oxaloacetate	COG1249	C	E3 component of pyruvate and 2-oxoglutarate dehydrogenase complex%3B catalyzes the oxidation of dihydrolipoamide to lipoamide%3B Derived by automated computational analysis using gene prediction method: Protein Homology.	609	1154
VT1169_0608:VT1169_0609	intergenic	639073	639501	428	.									2604	1155
VT1169_0609	CDS	639501	640055	554	-		NAD(P)H nitroreductase							610	1156
VT1169_0609:VT1169_0610	intergenic	640055	640179	124	.									2605	1157
VT1169_0610	CDS	640179	642059	1880	+		signal peptide peptidase SppA	K04773			COG0616	OU		611	1158
VT1169_0610:VT1169_0611	intergenic	642059	642285	226	.									2606	1159
VT1169_0611	CDS	642285	642449	164	+		chorismate mutase							612	1160
VT1169_0612	CDS	642446	643222	776	+	tyrA	chorismate mutase / prephenate dehydrogenase [EC:5.4.99.5 1.3.1.12]	K14187	Biosynthesis of amino acids;Phenylalanine, tyrosine and tryptophan biosynthesis	M00024 Phenylalanine biosynthesis, chorismate => phenylalanine;M00025 Tyrosine biosynthesis, chorismate => tyrosine	COG1605 COG0287			613	1161
VT1169_0612:VT1169_0613	intergenic	643222	643296	74	.									2607	1162
VT1169_0613	CDS	643296	643919	623	+		hypothetical protein							614	1163
VT1169_0613:VT1169_0614	intergenic	643919	644058	139	.									2608	1164
VT1169_0614	CDS	644058	644942	884	+	rluB	23S rRNA pseudouridine2605 synthase [EC:5.4.99.22]	K06178	Ribosome biogenesis;rRNA modification factors;23S rRNA modification factors		COG1187	J	catalyzes the synthesis of pseudouridine from uracil-2605 in 23S ribosomal RNA%3B Derived by automated computational analysis using gene prediction method: Protein Homology.	615	1165
VT1169_0614:VT1169_0615	intergenic	644942	644973	31	.									2609	1166
VT1169_0615	CDS	644973	645935	962	+	cysB	LysR family transcriptional regulator, cys regulon transcriptional activator	K13634	Transcription factors		COG0583	K	LysR-type transcriptional regulator%3B contains helix-turn-helix (HTH) motif%3B in Escherichia coli this protein regulates cysteine biosynthesis by controlling expression of the cys regulon%3B autoregulates expression%3B crystal structure of Klebsiella aerogenes showed tetramer formation%3B Derived by automated computational analysis using gene prediction method: Protein Homology.	616	1167
VT1169_0615:VT1169_0616	intergenic	645935	646029	94	.									2610	1168
VT1169_0616	CDS	646029	646856	827	+	dapD	2,3,4,5-tetrahydropyridine-2-carboxylate N-succinyltransferase [EC:2.3.1.117]	K00674	Biosynthesis of amino acids;Lysine biosynthesis	M00016 Lysine biosynthesis, succinyl-DAP pathway, aspartate => lysine	COG2171	E	catalyzes the formation of N-succinyl-2-amino-6-ketopimelate from succinyl-CoA and tetrahydrodipicolinate in the lysine biosynthetic pathway%3B Derived by automated computational analysis using gene prediction method: Protein Homology.	617	1169
VT1169_0616:VT1169_0617	intergenic	646856	646971	115	.									2611	1170
VT1169_0617	CDS	646971	647291	320	-		hypothetical protein	K09901			COG3099	S		618	1171
VT1169_0617:VT1169_0618	intergenic	647291	647762	471	.									2612	1172
VT1169_0618	CDS	647762	648760	998	-	purR	LacI family transcriptional regulator, purine nucleotide synthesis repressor	K03604	Transcription factors		COG1609	K		619	1173
VT1169_0618:VT1169_0619	intergenic	648760	649066	306	.									2613	1174
VT1169_0619	CDS	649066	650169	1103	-	metX	homoserine O-acetyltransferase [EC:2.3.1.31]	K00641	Cysteine and methionine metabolism		COG2021	E		620	1175
VT1169_0619:VT1169_0620	intergenic	650169	650362	193	.									2614	1176
VT1169_0620	CDS	650362	651075	713	+		hypothetical protein	K03748			COG2949	S		621	1177
VT1169_0621	CDS	651059	652045	986	-	fruR1	LacI family transcriptional regulator, fructose operon transcriptional repressor	K03435	Transcription factors		COG1609	K	binds D-fructose as an inducer%3B involved in regulation of operons for central pathways of carbon metabolism%3B Derived by automated computational analysis using gene prediction method: Protein Homology.	622	1178
VT1169_0621:VT1169_0622	intergenic	652045	652880	835	.									2615	1179
VT1169_0622	CDS	652880	653137	257	+		hypothetical protein							623	1180
VT1169_0622:VT1169_0623	intergenic	653137	653173	36	.									2616	1181
VT1169_0623	pseudogene	653173	653712	539	-		NA						hypothetical protein%3B disrupted%3B Derived by automated computational analysis using gene prediction method: Protein Homology.	624	1182
VT1169_0623:VT1169_0624	intergenic	653712	654309	597	.									2617	1183
VT1169_0624	CDS	654309	654791	482	-		hypothetical protein							625	1184
VT1169_0624:VT1169_0625	intergenic	654791	654806	15	.									2618	1185
VT1169_0625	CDS	654806	655447	641	-	ccdA	cytochrome c-type biogenesis protein	K06196	Transmembrane electron carriers		COG0785	O		626	1186
VT1169_0625:VT1169_0626	intergenic	655447	655451	4	.									2619	1187
VT1169_0626	CDS	655451	656521	1070	-		peptide methionine sulfoxide reductase	K12267			COG0225 COG0229			627	1188
VT1169_0626:VT1169_0627	intergenic	656521	656737	216	.									2620	1189
VT1169_0627	CDS	656737	657429	692	+	cynT, can	carbonic anhydrase [EC:4.2.1.1]	K01673	Nitrogen metabolism		COG0288	P	catalyzes the interconversion of bicarbonate and carbon dioxide%3B Derived by automated computational analysis using gene prediction method: Protein Homology.	628	1190
VT1169_0627:VT1169_0628	intergenic	657429	657535	106	.									2621	1191
VT1169_0628	CDS	657535	658122	587	-		hypothetical protein							629	1192
VT1169_0628:VT1169_0629	intergenic	658122	658187	65	.									2622	1193
VT1169_0629	CDS	658187	658771	584	-	gmhA	D-sedoheptulose 7-phosphate isomerase [EC:5.3.1.28]	K03271	Lipopolysaccharide biosynthesis;Unusual LPS sugar	M00064 ADP-L-glycero-D-manno-heptose biosynthesis	COG0279	G		630	1194
VT1169_0629:VT1169_0630	intergenic	658771	658784	13	.									2623	1195
VT1169_0630	CDS	658784	659143	359	-		hypothetical protein	K07460			COG0792	L		631	1196
VT1169_0630:VT1169_0631	intergenic	659143	659153	10	.									2624	1197
VT1169_0631	CDS	659153	660871	1718	-		penicillin-binding protein	K07121			COG3107	R		632	1198
VT1169_0631:VT1169_0632	intergenic	660871	660948	77	.									2625	1199
VT1169_0632	CDS	660948	661796	848	+	rsmI	16S rRNA (cytidine1402-2'-O)-methyltransferase [EC:2.1.1.198]	K07056	Ribosome biogenesis;rRNA modification factors;16S rRNA modification factors		COG0313	R		633	1200
VT1169_0632:VT1169_0633	intergenic	661796	662066	270	.									2626	1201
VT1169_0633	CDS	662066	663655	1589	+	glpA, glpD	glycerol-3-phosphate dehydrogenase [EC:1.1.5.3]	K00111	Glycerophospholipid metabolism		COG0578	C		634	1202
VT1169_0633:VT1169_0634	intergenic	663655	663832	177	.									2627	1203
VT1169_0634	CDS	663832	665169	1337	+	ndh	NADH dehydrogenase [EC:1.6.99.3]	K03885	Oxidative phosphorylation		COG1252	C		635	1204
VT1169_0634:VT1169_0635	intergenic	665169	665272	103	.									2628	1205
VT1169_0635	CDS	665272	665862	590	-		FMN-dependent NADH-azoreductase	K01118			COG1182	I		636	1206
VT1169_0635:VT1169_0636	intergenic	665862	666055	193	.									2629	1207
VT1169_0636	CDS	666055	667113	1058	+		peptidase	K04774			COG0616	OU	multicopy suppressor of htrA(degP)%3B Derived by automated computational analysis using gene prediction method: Protein Homology.	637	1208
VT1169_0636:VT1169_0637	intergenic	667113	667303	190	.									2630	1209
VT1169_0637	CDS	667303	668127	824	+		plastocyanin							638	1210
VT1169_0637:VT1169_0638	intergenic	668127	668186	59	.									2631	1211
VT1169_0638	CDS	668186	669061	875	-		hypothetical protein							639	1212
VT1169_0638:VT1169_0639	intergenic	669061	669302	241	.									2632	1213
VT1169_0639	CDS	669302	671233	1931	+	TARS	threonyl-tRNA synthetase [EC:6.1.1.3]	K01868	Transfer RNA biogenesis;Aminoacyl-tRNA synthetases (AARSs);Other AARSs	M00360 Aminoacyl-tRNA biosynthesis, prokaryotes	COG0441	J	catalyzes a two-step reaction%2C first charging a threonine molecule by linking its carboxyl group to the alpha-phosphate of ATP%2C followed by transfer of the aminoacyl-adenylate to its tRNA%3B catalyzes the formation of threonyl-tRNA(Thr) from threonine and tRNA(Thr)%3B Derived by automated computational analysis using gene prediction method: Protein Homology.	640	1214
VT1169_0639:VT1169_0640	intergenic	671233	671479	246	.									2633	1215
VT1169_0640	CDS	671479	671832	353	+	mod	adenine-specific DNA-methyltransferase [EC:2.1.1.72]	K07316	Prokaryotic defense system;Restriction and modification system (R-M system)		COG2189	L		641	1216
VT1169_0640:VT1169_0641	intergenic	671832	672014	182	.									2634	1217
VT1169_0641	pseudogene	672014	672743	729	+		NA						restriction endonuclease%3B disrupted%3B Derived by automated computational analysis using gene prediction method: Protein Homology.	642	1218
VT1169_0641:VT1169_0642	intergenic	672743	672746	3	.									2635	1219
VT1169_0642	CDS	672746	673045	299	+		restriction endonuclease subunit R							643	1220
VT1169_0642:VT1169_0643	intergenic	673045	673162	117	.									2636	1221
VT1169_0643	CDS	673162	673941	779	-		ferredoxin-NADP reductase	K00528			COG1018	C		644	1222
VT1169_0643:VT1169_0644	intergenic	673941	674316	375	.									2637	1223
VT1169_0644	CDS	674316	674795	479	+	infC	translation initiation factor IF-3	K02520	Translation factors;Initiation factors		COG0290	J		645	1224
VT1169_0644:VT1169_0645	intergenic	674795	675270	475	.									2638	1225
VT1169_0645	CDS	675270	675623	353	+	RP-L20, MRPL20, rplT	large subunit ribosomal protein L20	K02887	Ribosome	M00178 Ribosome, bacteria	COG0292	J	binds directly to 23S ribosomal RNA prior to in vitro assembly of the 50S ribosomal subunit%3B Derived by automated computational analysis using gene prediction method: Protein Homology.	646	1226
VT1169_0645:VT1169_0646	intergenic	675623	677314	1691	.									2639	1227
VT1169_0646	CDS	677314	678264	950	+	lacD	tagatose 1,6-diphosphate aldolase [EC:4.1.2.40]	K01635	Galactose metabolism		COG3684	G	catalyzes the reversible reaction of dihydroxyacetone phosphate with glyceraldehyde 3-phosphate to produce tagatose 1%2C6-bisphosphate%3B in Streptococcus pyogenes there are two paralogs of tagatose-bisphosphate aldolase%2C encoded by lacD1 and lacD2%3B expression of lacD1 is highly regulated by environmental conditions while lacD2 specializes in an efficient utilization of carbohydrate sources%3…	647	1228
VT1169_0646:VT1169_0647	intergenic	678264	678282	18	.									2640	1229
VT1169_0647	CDS	678282	679574	1292	+	gatZ-kbaZ	D-tagatose-1,6-bisphosphate aldolase subunit GatZ/KbaZ	K16371	Galactose metabolism		COG4573	G	with KbaY catalyzes the formation of dihydroxyacetone phosphate and D-glyceraldehyde-3-phosphate from tagatose-1%2C6-bisphosphate%3B subunit Z may act as a chaperone for the Y subunit%3B Derived by automated computational analysis using gene prediction method: Protein Homology.	648	1230
VT1169_0648	CDS	679552	680001	449	+	PTS-Gat-EIIA, gatA	PTS system, galactitol-specific IIA component [EC:2.7.1.69]	K02773	Galactose metabolism;Phosphotransferase system (PTS);Enzyme II;Galactitol-specific II component	M00279 PTS system, galactitol-specific II component	COG1762	GT	phosphoenolpyruvate-dependent sugar phosphotransferase system%3B catalyzes the phosphorylation of incoming sugar substrates concomitant with their translocation across the cell membrane%3B IIB is phosphorylated by IIA and then transfers the phosphoryl group to the sugar%3B IIC forms the translocation channel%3B Derived by automated computational analysis using gene prediction method: Protein Homo…	649	1231
VT1169_0648:VT1169_0649	intergenic	680001	680020	19	.									2641	1232
VT1169_0649	CDS	680020	680304	284	+	PTS-Gat-EIIB, gatB	PTS system, galactitol-specific IIB component [EC:2.7.1.69]	K02774	Galactose metabolism;Phosphotransferase system (PTS);Enzyme II;Galactitol-specific II component	M00279 PTS system, galactitol-specific II component			phosphoenolpyruvate-dependent sugar phosphotransferase system%3B catalyzes the phosphorylation of incoming sugar substrates concomitant with their translocation across the cell membrane%3B IIB is phosphorylated by IIA and then transfers the phosphoryl group to the sugar%3B IIC forms the translocation channel%3B Derived by automated computational analysis using gene prediction method: Protein Homo…	650	1233
VT1169_0649:VT1169_0650	intergenic	680304	680310	6	.									2642	1234
VT1169_0650	CDS	680310	681674	1364	+	PTS-Gat-EIIC, gatC	PTS system, galactitol-specific IIC component	K02775	Galactose metabolism;Phosphotransferase system (PTS);Enzyme II;Galactitol-specific II component	M00279 PTS system, galactitol-specific II component	COG3775	G		651	1235
VT1169_0650:VT1169_0651	intergenic	681674	681697	23	.									2643	1236
VT1169_0651	pseudogene	681697	682730	1033	+		NA						galactitol-1-phosphate 5-dehydrogenase%3B disrupted%3B Derived by automated computational analysis using gene prediction method: Protein Homology.	652	1237
VT1169_0651:VT1169_0652	intergenic	682730	682798	68	.									2644	1238
VT1169_0652	CDS	682798	683556	758	+	gatR	DeoR family transcriptional regulator, galactitol utilization operon repressor	K02436	Transcription factors		COG1349	KG		653	1239
VT1169_0652:VT1169_0653	intergenic	683556	683676	120	.									2645	1240
VT1169_0653	CDS	683676	685526	1850	-	dxs	1-deoxy-D-xylulose-5-phosphate synthase [EC:2.2.1.7]	K01662	Thiamine metabolism;Terpenoid backbone biosynthesis	M00096 C5 isoprenoid biosynthesis, non-mevalonate pathway	COG1154	HI	catalyzes the formation of 1-deoxy-D-xylulose 5-phosphate from pyruvate and D-glyceraldehyde 3-phosphate%3B Derived by automated computational analysis using gene prediction method: Protein Homology.	654	1241
VT1169_0653:VT1169_0654	intergenic	685526	685611	85	.									2646	1242
VT1169_0654	CDS	685611	686501	890	-	ispA	farnesyl diphosphate synthase [EC:2.5.1.1 2.5.1.10]	K00795	Terpenoid backbone biosynthesis	M00364 C10-C20 isoprenoid biosynthesis, bacteria	COG0142	H		655	1243
VT1169_0654:VT1169_0655	intergenic	686501	686512	11	.									2647	1244
VT1169_0655	CDS	686512	686757	245	-	xseB	exodeoxyribonuclease VII small subunit [EC:3.1.11.6]	K03602	Mismatch repair		COG1722	L		656	1245
VT1169_0655:VT1169_0656	intergenic	686757	686982	225	.									2648	1246
VT1169_0656	CDS	686982	687878	896	+	accD	acetyl-CoA carboxylase carboxyl transferase subunit beta [EC:6.4.1.2]	K01963	Carbon metabolism;Fatty acid metabolism;Pyruvate metabolism;Propanoate metabolism;Fatty acid biosynthesis	M00082 Fatty acid biosynthesis, initiation	COG0777	I	catalyzes the carboxylation of acetyl-CoA to malonyl-CoA%3B forms a tetramer of AccA2D2 subunits%3B Derived by automated computational analysis using gene prediction method: Protein Homology.	657	1247
VT1169_0656:VT1169_0657	intergenic	687878	687901	23	.									2649	1248
VT1169_0657	CDS	687901	689247	1346	+	folC	dihydrofolate synthase / folylpolyglutamate synthase [EC:6.3.2.12 6.3.2.17]	K11754	Folate biosynthesis	M00126 Tetrahydrofolate biosynthesis, GTP => THF	COG0285	H		658	1249
VT1169_0657:VT1169_0658	intergenic	689247	689304	57	.									2650	1250
VT1169_0658	CDS	689304	689945	641	-	gpmB	probable phosphoglycerate mutase [EC:5.4.2.12]	K15634	Carbon metabolism;Biosynthesis of amino acids;Glycolysis / Gluconeogenesis;Glycine, serine and threonine metabolism	M00001 Glycolysis (Embden-Meyerhof pathway), glucose => pyruvate;M00002 Glycolysis, core module involving three-carbon compounds;M00003 Gluconeogenesis, oxaloacetate => fructose-6P	COG0406	G		659	1251
VT1169_0658:VT1169_0659	intergenic	689945	690007	62	.									2651	1252
VT1169_0659	CDS	690007	691464	1457	-	cls	cardiolipin synthase [EC:2.7.8.-]	K06131	Glycerophospholipid metabolism		COG1502	I	catalyzes the transfer of a phosphatidyl group to phosphodidylglycerol to form cardiolipin (diphosphatidylglycerol)%3B Derived by automated computational analysis using gene prediction method: Protein Homology.	660	1253
VT1169_0659:VT1169_0660	intergenic	691464	691478	14	.									2652	1254
VT1169_0660	CDS	691478	692386	908	-		hypothetical protein							661	1255
VT1169_0660:VT1169_0661	intergenic	692386	692517	131	.									2653	1256
VT1169_0661	CDS	692517	693194	677	+	rluA	tRNA pseudouridine32 synthase / 23S rRNA pseudouridine746 synthase [EC:5.4.99.28 5.4.99.29]	K06177	Transfer RNA biogenesis;tRNA modification factors;Pseudouridine synthases;Ribosome biogenesis;rRNA modification factors;23S rRNA modification factors		COG0564	J		662	1257
VT1169_0661:VT1169_0662	intergenic	693194	693239	45	.									2654	1258
VT1169_0662	CDS	693239	694102	863	+		UAA transporter family protein							663	1259
VT1169_0662:VT1169_0663	intergenic	694102	694185	83	.									2655	1260
VT1169_0663	CDS	694185	694508	323	+		hypothetical protein	K06193			COG2824	P		664	1261
VT1169_0663:VT1169_0664	intergenic	694508	694864	356	.									2656	1262
VT1169_0664	pseudogene	694864	696256	1392	-		NA						NTPase%3B disrupted%3B Derived by automated computational analysis using gene prediction method: Protein Homology.	665	1263
VT1169_0664:VT1169_0665	intergenic	696256	696667	411	.									2657	1264
VT1169_0665	CDS	696667	697092	425	+		transcriptional regulator							666	1265
VT1169_0665:VT1169_0666	intergenic	697092	697106	14	.									2658	1266
VT1169_0666	CDS	697106	697306	200	+		hypothetical protein							667	1267
VT1169_0666:VT1169_0667	intergenic	697306	697721	415	.									2659	1268
VT1169_0667	CDS	697721	697984	263	+		hypothetical protein							668	1269
VT1169_0668	pseudogene	697981	699100	1119	+		NA						alpha/beta hydrolase%3B disrupted%3B Derived by automated computational analysis using gene prediction method: Protein Homology.	669	1270
VT1169_0668:VT1169_0669	intergenic	699100	699373	273	.									2660	1271
VT1169_0669	CDS	699373	700746	1373	-		hypothetical protein							670	1272
VT1169_0669:VT1169_0670	intergenic	700746	700823	77	.									2661	1273
VT1169_0670	CDS	700823	702757	1934	-	macB	macrolide transport system ATP-binding/permease protein [EC:3.6.3.-]	K05685	ABC transporters		COG0577 COG1136		with MacA is involved in the export of macrolide%3B Derived by automated computational analysis using gene prediction method: Protein Homology.	671	1274
VT1169_0670:VT1169_0671	intergenic	702757	702777	20	.									2662	1275
VT1169_0671	CDS	702777	703961	1184	-	macA	membrane fusion protein, macrolide-specific efflux system	K13888	Other transporters		COG0845	M		672	1276
VT1169_0671:VT1169_0672	intergenic	703961	704162	201	.									2663	1277
VT1169_0672	CDS	704162	705853	1691	+	QARS	glutaminyl-tRNA synthetase [EC:6.1.1.18]	K01886	Transfer RNA biogenesis;Aminoacyl-tRNA synthetases (AARSs);Other AARSs	M00360 Aminoacyl-tRNA biosynthesis, prokaryotes	COG0008	J	catalyzes a two-step reaction%2C first charging a glutamine molecule by linking its carboxyl group to the alpha-phosphate of ATP%2C followed by transfer of the aminoacyl-adenylate to its tRNA%3B Derived by automated computational analysis using gene prediction method: Protein Homology.	673	1278
VT1169_0672:VT1169_0673	intergenic	705853	705925	72	.									2664	1279
VT1169_0673	CDS	705925	706359	434	+		hypothetical protein	K09160			COG2983	S		674	1280
VT1169_0673:VT1169_0674	intergenic	706359	706459	100	.									2665	1281
VT1169_0674	CDS	706459	707019	560	+		4-alpha-glucanotransferase							675	1282
VT1169_0675	CDS	707016	709211	2195	+	glgB	1,4-alpha-glucan branching enzyme [EC:2.4.1.18]	K00700	Starch and sucrose metabolism	M00565 Trehalose biosynthesis, D-glucose 1P => trehalose	COG0296	G		676	1283
VT1169_0676	CDS	709208	711217	2009	+	treX, glgX	glycogen operon protein [EC:3.2.1.-]	K02438	Starch and sucrose metabolism	M00565 Trehalose biosynthesis, D-glucose 1P => trehalose	COG1523	G	catalyzes the hydrolysis of the alpha-1%2C6-glucosidic linkages in partially depolymerized glycogen%3B Derived by automated computational analysis using gene prediction method: Protein Homology.	677	1284
VT1169_0676:VT1169_0677	intergenic	711217	711244	27	.									2666	1285
VT1169_0677	CDS	711244	712554	1310	+	glgC	glucose-1-phosphate adenylyltransferase [EC:2.7.7.27]	K00975	Starch and sucrose metabolism;Amino sugar and nucleotide sugar metabolism	M00565 Trehalose biosynthesis, D-glucose 1P => trehalose	COG0448	G	catalyzes the formation of ADP-glucose and diphosphate from ATP and alpha-D-glucose 1-phosphate%3B Derived by automated computational analysis using gene prediction method: Protein Homology.	678	1286
VT1169_0677:VT1169_0678	intergenic	712554	712756	202	.									2667	1287
VT1169_0678	CDS	712756	714195	1439	+	E2.4.1.21, glgA	starch synthase [EC:2.4.1.21]	K00703	Starch and sucrose metabolism	M00565 Trehalose biosynthesis, D-glucose 1P => trehalose	COG0297	G	catalyzes the formation of alpha-1%2C4-glucan chains from ADP-glucose%3B Derived by automated computational analysis using gene prediction method: Protein Homology.	679	1288
VT1169_0678:VT1169_0679	intergenic	714195	714319	124	.									2668	1289
VT1169_0679	CDS	714319	716784	2465	+	E2.4.1.1, glgP, PYG	starch phosphorylase [EC:2.4.1.1]	K00688	Starch and sucrose metabolism	M00565 Trehalose biosynthesis, D-glucose 1P => trehalose	COG0058	G		680	1290
VT1169_0679:VT1169_0680	intergenic	716784	716903	119	.									2669	1291
VT1169_0680	CDS	716903	717508	605	-		alpha-amylase							681	1292
VT1169_0680:VT1169_0681	intergenic	717508	717722	214	.									2670	1293
VT1169_0681	CDS	717722	718009	287	+	RP-L25, rplY	large subunit ribosomal protein L25	K02897	Ribosome	M00178 Ribosome, bacteria	COG1825	J	the Ctc family of proteins consists of two types%2C one that contains the N-terminal ribosomal protein L25 domain only which in Escherichia coli binds the 5S rRNA while a subset of proteins contain a C-terminal extension that is involved in the stress response%3B Derived by automated computational analysis using gene prediction method: Protein Homology.	682	1294
VT1169_0681:VT1169_0682	intergenic	718009	718157	148	.									2671	1295
VT1169_0682	CDS	718157	718765	608	+		lipoprotein HlpB							683	1296
VT1169_0682:VT1169_0683	intergenic	718765	718913	148	.									2672	1297
VT1169_0683	CDS	718913	719794	881	+		D-alanyl-D-alanine endopeptidase	K07262			COG1686	M		684	1298
VT1169_0683:VT1169_0684	intergenic	719794	719972	178	.									2673	1299
VT1169_0684	CDS	719972	721300	1328	+	mukF	chromosome partition protein MukF	K03633	Chromosome partitioning proteins		COG3006	D	acts with MukB and MukE to condense the chromosome and allow for segregation during cell division%3B Derived by automated computational analysis using gene prediction method: Protein Homology.	685	1300
VT1169_0684:VT1169_0685	intergenic	721300	721480	180	.									2674	1301
VT1169_0685	CDS	721480	724941	3461	+	aas	acyl-[acyl-carrier-protein]-phospholipid O-acyltransferase / long-chain-fatty-acid--[acyl-carrier-protein] ligase [EC:2.3.1.40 6.2.1.20]	K05939	Fatty acid degradation;Glycerophospholipid metabolism		COG0204 COG0318			686	1302
VT1169_0685:VT1169_0686	intergenic	724941	724962	21	.									2675	1303
VT1169_0686	CDS	724962	725702	740	+	mukE	chromosome partition protein MukE	K03804	Chromosome partitioning proteins		COG3095	D	acts with MukB and MukF to condense the chromosome and allow for segregation during cell division%3B Derived by automated computational analysis using gene prediction method: Protein Homology.	687	1304
VT1169_0687	CDS	725702	730192	4490	+	mukB	chromosome partition protein MukB	K03632	Chromosome partitioning proteins		COG3096	D	SMC (structural maintenance of chromosomes) family of proteins%3B involved in chromosome condensatin and partitioning%3B forms a homodimer and the C-terminal is essential for DNA-binding activity while the purified N-terminal domain binds FtsZ%3B mutations result in cell division defects%3B Derived by automated computational analysis using gene prediction method: Protein Homology.	688	1305
VT1169_0687:VT1169_0688	intergenic	730192	730268	76	.									2676	1306
VT1169_0688	CDS	730268	731122	854	+		hypothetical protein							689	1307
VT1169_0688:VT1169_0689	intergenic	731122	731151	29	.									2677	1308
VT1169_0689	CDS	731151	732578	1427	+	E3.1.11.1, sbcB	exodeoxyribonuclease I [EC:3.1.11.1]	K01141	Mismatch repair		COG2925	L	Exonucleolytic cleavage in the 3'- to 5'-direction to yield nucleoside 5'-phosphates%3B Derived by automated computational analysis using gene prediction method: Protein Homology.	690	1309
VT1169_0689:VT1169_0690	intergenic	732578	732814	236	.									2678	1310
VT1169_0690	CDS	732814	732999	185	+		transposase							691	1311
VT1169_0690:VT1169_0691	intergenic	732999	733032	33	.									2679	1312
VT1169_0691	CDS	733032	733802	770	+		integrase							692	1313
VT1169_0691:VT1169_0692	intergenic	733802	734122	320	.									2680	1314
VT1169_0692	CDS	734122	734739	617	+		DNA replication protein							693	1315
VT1169_0693	pseudogene	734678	735157	479	+		NA							694	1316
VT1169_0693:VT1169_0694	intergenic	735157	735978	821	.									2681	1317
VT1169_0694	CDS	735978	736463	485	+		ferritin	K02217			COG1528	P	cytoplasmic iron storage protein%3B Derived by automated computational analysis using gene prediction method: Protein Homology.	695	1318
VT1169_0694:VT1169_0695	intergenic	736463	736479	16	.									2682	1319
VT1169_0695	CDS	736479	736976	497	+		ferritin	K02217			COG1528	P	cytoplasmic iron storage protein%3B Derived by automated computational analysis using gene prediction method: Protein Homology.	696	1320
VT1169_0695:VT1169_0696	intergenic	736976	737317	341	.									2683	1321
VT1169_0696	CDS	737317	738090	773	+	fnr	CRP/FNR family transcriptional regulator, anaerobic regulatory protein	K01420	Transcription factors		COG0664	T	Global transcription factor that controls the expression of over 100 target genes in response to anoxia%3B Derived by automated computational analysis using gene prediction method: Protein Homology.	697	1322
VT1169_0696:VT1169_0697	intergenic	738090	738209	119	.									2684	1323
VT1169_0697	CDS	738209	739141	932	+		universal stress protein UspE	K14055			COG0589	T	with UspC and UspD is involved in resistance to UV irradiation%3B Derived by automated computational analysis using gene prediction method: Protein Homology.	698	1324
VT1169_0697:VT1169_0698	intergenic	739141	739268	127	.									2685	1325
VT1169_0698	CDS	739268	740104	836	+		hypothetical protein							699	1326
VT1169_0698:VT1169_0699	intergenic	740104	740189	85	.									2686	1327
VT1169_0699	CDS	740189	742795	2606	-	topA	DNA topoisomerase I [EC:5.99.1.2]	K03168	DNA replication;DNA topoisomerases		COG0550 COG0551 COG1754		catalyzes the ATP-dependent breakage of single-stranded DNA followed by passage and rejoining%2C maintains net negative superhelicity%3B Derived by automated computational analysis using gene prediction method: Protein Homology.	700	1328
VT1169_0699:VT1169_0700	intergenic	742795	743033	238	.									2687	1329
VT1169_0700	CDS	743033	743869	836	-		S-adenosylmethionine tRNA ribosyltransferase	K07053			COG0613	R		701	1330
VT1169_0700:VT1169_0701	intergenic	743869	743883	14	.									2688	1331
VT1169_0701	CDS	743883	744902	1019	-	DHODH, pyrD	dihydroorotate dehydrogenase [EC:1.3.5.2]	K00254	Pyrimidine metabolism	M00051 Uridine monophosphate biosynthesis, glutamine (+ PRPP) => UMP			catalyzes the conversion of dihydroorotate to orotate in the pyrimidine biosynthesis pathway%3B uses a flavin nucleotide as an essential cofactor%3B class 2 enzymes are monomeric and compared to the class 1 class 2 possess an extended N terminus%2C which plays a role in the membrane association of the enzyme and provides the binding site for the respiratory quinones that serve as physiological el…	702	1332
VT1169_0701:VT1169_0702	intergenic	744902	744975	73	.									2689	1333
VT1169_0702	CDS	744975	747584	2609	-	pepN	aminopeptidase N [EC:3.4.11.2]	K01256	Glutathione metabolism		COG0308	E		703	1334
VT1169_0702:VT1169_0703	intergenic	747584	748006	422	.									2690	1335
VT1169_0703	CDS	748006	749196	1190	+	aspC	aspartate aminotransferase [EC:2.6.1.1]	K00813	2-Oxocarboxylic acid metabolism;Biosynthesis of amino acids;Alanine, aspartate and glutamate metabolism;Cysteine and methionine metabolism;Arginine biosynthesis;Arginine and proline metabolism;Tyrosine metabolism;Phenylalanine metabolism;Phenylalanine, tyrosine and tryptophan biosynthesis		COG1448	E		704	1336
VT1169_0703:VT1169_0704	intergenic	749196	749247	51	.									2691	1337
VT1169_0704	CDS	749247	749810	563	-		AcrR family transcriptional regulator							705	1338
VT1169_0704:VT1169_0705	intergenic	749810	749958	148	.									2692	1339
VT1169_0705	CDS	749958	750938	980	+		hemolysin D	K01993			COG0845	M		706	1340
VT1169_0705:VT1169_0706	intergenic	750938	750941	3	.									2693	1341
VT1169_0706	CDS	750941	753685	2744	+		multidrug ABC transporter ATP-binding protein	K13926			COG0842 COG1131			707	1342
VT1169_0706:VT1169_0707	intergenic	753685	753687	2	.									2694	1343
VT1169_0707	CDS	753687	754814	1127	+	ABC-2.P	ABC-2 type transport system permease protein	K01992	ABC transporters;ABC-2 type and other transporters;Orphan ABC ATPase	M00254 ABC-2 type transport system	COG0842 COG1277 COG1668 COG1682 COG3694			708	1344
VT1169_0707:VT1169_0708	intergenic	754814	754834	20	.									2695	1345
VT1169_0708	CDS	754834	756252	1418	+		hypothetical protein							709	1346
VT1169_0708:VT1169_0709	intergenic	756252	756380	128	.									2696	1347
VT1169_0709	CDS	756380	757399	1019	+	ABC.FEV.P	iron complex transport system permease protein	K02015	ABC transporters;Metallic cation, iron-siderophore and vitamin B12 transporters;Iron complex transporter	M00240 Iron complex transport system	COG0609	P		710	1348
VT1169_0709:VT1169_0710	intergenic	757399	757405	6	.									2697	1349
VT1169_0710	CDS	757405	758193	788	+	ABC.FEV.A	iron complex transport system ATP-binding protein [EC:3.6.3.34]	K02013	ABC transporters;Metallic cation, iron-siderophore and vitamin B12 transporters;Iron complex transporter	M00240 Iron complex transport system	COG1120	PH		711	1350
VT1169_0710:VT1169_0711	intergenic	758193	758206	13	.									2698	1351
VT1169_0711	pseudogene	758206	758607	401	+	ABC.FEV.S	iron complex transport system substrate-binding protein	K02016	ABC transporters;Metallic cation, iron-siderophore and vitamin B12 transporters;Iron complex transporter	M00240 Iron complex transport system	COG0614	P		712	1352
VT1169_0712	CDS	758543	759220	677	-	fepA	ferric enterobactin receptor	K19611	Pores ion channels		COG4771	P		713	1353
VT1169_0712:VT1169_0713	intergenic	759220	759315	95	.									2699	1354
VT1169_0713	CDS	759315	760064	749	-	ABC.FEV.A	iron complex transport system ATP-binding protein [EC:3.6.3.34]	K02013	ABC transporters;Metallic cation, iron-siderophore and vitamin B12 transporters;Iron complex transporter	M00240 Iron complex transport system	COG1120	PH		714	1355
VT1169_0714	CDS	760061	761074	1013	-	ABC.FEV.P	iron complex transport system permease protein	K02015	ABC transporters;Metallic cation, iron-siderophore and vitamin B12 transporters;Iron complex transporter	M00240 Iron complex transport system	COG0609	P		715	1356
VT1169_0715	CDS	761074	762075	1001	-	ABC.FEV.S	iron complex transport system substrate-binding protein	K02016	ABC transporters;Metallic cation, iron-siderophore and vitamin B12 transporters;Iron complex transporter	M00240 Iron complex transport system	COG0614	P		716	1357
VT1169_0715:VT1169_0716	intergenic	762075	762286	211	.									2700	1358
VT1169_0716	CDS	762286	762783	497	+		hypothetical protein							717	1359
VT1169_0716:VT1169_0717	intergenic	762783	762785	2	.									2701	1360
VT1169_0717	CDS	762785	764797	2012	+	TC.FEV.OM	iron complex outermembrane recepter protein	K02014	Pores ion channels		COG1629	P		718	1361
VT1169_0717:VT1169_0718	intergenic	764797	764887	90	.									2702	1362
VT1169_0718	CDS	764887	765303	416	-		DoxX subfamily protein	K15977			COG2259	S		719	1363
VT1169_0718:VT1169_0719	intergenic	765303	765480	177	.									2703	1364
VT1169_0719	CDS	765480	766409	929	+	ttcA	tRNA 2-thiocytidine biosynthesis protein TtcA	K14058	Transfer RNA biogenesis;tRNA modification factors;Thiolation factors		COG0037	D		720	1365
VT1169_0719:VT1169_0720	intergenic	766409	766504	95	.									2704	1366
VT1169_0720	CDS	766504	766992	488	-		endopeptidase	K13695			COG0791	M		721	1367
VT1169_0720:VT1169_0721	intergenic	766992	767044	52	.									2705	1368
VT1169_0721	CDS	767044	767340	296	-	ihfA	integration host factor subunit alpha	K04764	DNA replication;DNA replication initiation factors;Nucleoid associated proteins		COG0776	L		722	1369
VT1169_0721:VT1169_0722	intergenic	767340	767344	4	.									2706	1370
VT1169_0722	CDS	767344	769734	2390	-	FARSB	phenylalanyl-tRNA synthetase beta chain [EC:6.1.1.20]	K01890	Transfer RNA biogenesis;Aminoacyl-tRNA synthetases (AARSs);Other AARSs	M00360 Aminoacyl-tRNA biosynthesis, prokaryotes	COG0072	J	catalyzes a two-step reaction%2C first charging a phenylalanine molecule by linking its carboxyl group to the alpha-phosphate of ATP%2C followed by transfer of the aminoacyl-adenylate to its tRNA%3B forms a tetramer of alpha(2)beta(2)%3B binds two magnesium ions per tetramer%3B type 2 subfamily%3B Derived by automated computational analysis using gene prediction method: Protein Homology.	723	1371
VT1169_0722:VT1169_0723	intergenic	769734	769754	20	.									2707	1372
VT1169_0723	CDS	769754	770743	989	-	FARSA	phenylalanyl-tRNA synthetase alpha chain [EC:6.1.1.20]	K01889	Transfer RNA biogenesis;Aminoacyl-tRNA synthetases (AARSs);Other AARSs	M00360 Aminoacyl-tRNA biosynthesis, prokaryotes	COG0016	J		724	1373
VT1169_0723:VT1169_0724	intergenic	770743	771083	340	.									2708	1374
VT1169_0724	CDS	771083	771958	875	-		heat-shock protein HtpX	K03799		M00743 Aminoglycoside resistance, protease HtpX	COG0501	O	metalloprotease%3B Derived by automated computational analysis using gene prediction method: Protein Homology.	725	1375
VT1169_0724:VT1169_2056	intergenic	771958	772126	168	.									2709	1376
VT1169_2056	ncRNA	772126	772514	388	-		bacterial RNase P							726	1377
VT1169_2056:VT1169_0725	intergenic	772514	772641	127	.									2710	1378
VT1169_0725	CDS	772641	773576	935	+	kdsD	arabinose-5-phosphate isomerase [EC:5.3.1.13]	K06041	Lipopolysaccharide biosynthesis;Unusual LPS sugar	M00063 CMP-KDO biosynthesis	COG0794 COG0517			727	1379
VT1169_0726	CDS	773576	774130	554	+	kdsC	3-deoxy-D-manno-octulosonate 8-phosphate phosphatase (KDO 8-P phosphatase) [EC:3.1.3.45]	K03270	Lipopolysaccharide biosynthesis;Unusual LPS sugar	M00063 CMP-KDO biosynthesis	COG1778	R		728	1380
VT1169_0726:VT1169_0727	intergenic	774130	774298	168	.									2711	1381
VT1169_0727	CDS	774298	775845	1547	+	trpE	anthranilate synthase component I [EC:4.1.3.27]	K01657	Biosynthesis of amino acids;Phenylalanine, tyrosine and tryptophan biosynthesis	M00023 Tryptophan biosynthesis, chorismate => tryptophan	COG0147	EH		729	1382
VT1169_0727:VT1169_0728	intergenic	775845	775856	11	.									2712	1383
VT1169_0728	CDS	775856	776446	590	+	trpG	anthranilate synthase component II [EC:4.1.3.27]	K01658	Biosynthesis of amino acids;Phenylalanine, tyrosine and tryptophan biosynthesis	M00023 Tryptophan biosynthesis, chorismate => tryptophan	COG0512	EH		730	1384
VT1169_0728:VT1169_0729	intergenic	776446	776520	74	.									2713	1385
VT1169_0729	CDS	776520	776912	392	+		hypothetical protein							731	1386
VT1169_0729:VT1169_0730	intergenic	776912	776924	12	.									2714	1387
VT1169_0730	CDS	776924	777925	1001	+	trpD	anthranilate phosphoribosyltransferase [EC:2.4.2.18]	K00766	Biosynthesis of amino acids;Phenylalanine, tyrosine and tryptophan biosynthesis	M00023 Tryptophan biosynthesis, chorismate => tryptophan	COG0547	E		732	1388
VT1169_0730:VT1169_0731	intergenic	777925	778020	95	.									2715	1389
VT1169_0731	CDS	778020	778298	278	+		Killer protein	K07334			COG3549	R		733	1390
VT1169_0731:VT1169_0732	intergenic	778298	778314	16	.									2716	1391
VT1169_0732	CDS	778314	778586	272	+		XRE family transcriptional regulator							734	1392
VT1169_0732:VT1169_0733	intergenic	778586	778595	9	.									2717	1393
VT1169_0733	CDS	778595	780025	1430	+	trpCF	indole-3-glycerol phosphate synthase / phosphoribosylanthranilate isomerase [EC:4.1.1.48 5.3.1.24]	K13498	Biosynthesis of amino acids;Phenylalanine, tyrosine and tryptophan biosynthesis	M00023 Tryptophan biosynthesis, chorismate => tryptophan	COG0134 COG0135		monomeric bifunctional protein%3B functions in tryptophan biosynthesis pathway%3B phosphoribosylanthranilate is rearranged to carboxyphenylaminodeoxyribulosephosphate which is then closed to form indole-3-glycerol phosphate%3B Derived by automated computational analysis using gene prediction method: Protein Homology.	735	1394
VT1169_0733:VT1169_0734	intergenic	780025	780480	455	.									2718	1395
VT1169_0734	CDS	780480	780755	275	+		hydrogenase	K04653			COG0298	O		736	1396
VT1169_0734:VT1169_0735	intergenic	780755	780876	121	.									2719	1397
VT1169_0735	CDS	780876	781253	377	-		hypothetical protein							737	1398
VT1169_0735:VT1169_0736	intergenic	781253	781779	526	.									2720	1399
VT1169_0736	CDS	781779	782045	266	+	oadG	oxaloacetate decarboxylase, gamma subunit [EC:4.1.1.3]	K01573	Pyruvate metabolism		COG3630	C		738	1400
VT1169_0736:VT1169_0737	intergenic	782045	782061	16	.									2721	1401
VT1169_0737	CDS	782061	783857	1796	+	oadA	oxaloacetate decarboxylase, alpha subunit [EC:4.1.1.3]	K01571	Pyruvate metabolism		COG3632			739	1402
VT1169_0737:VT1169_0738	intergenic	783857	783868	11	.									2722	1403
VT1169_0738	CDS	783868	785172	1304	+	oadB	oxaloacetate decarboxylase, beta subunit [EC:4.1.1.3]	K01572	Pyruvate metabolism		COG1883	C	catalyzes the formation of pyruvate from oxaloacetate%3B sodium translocating%3B Derived by automated computational analysis using gene prediction method: Protein Homology.	740	1404
VT1169_0738:VT1169_0739	intergenic	785172	785576	404	.									2723	1405
VT1169_0739	CDS	785576	788020	2444	-	TC.FEV.OM3	hemoglobin/transferrin/lactoferrin receptor protein	K16087	Pores ion channels		COG1629	P		741	1406
VT1169_0739:VT1169_0740	intergenic	788020	788527	507	.									2724	1407
VT1169_0740	CDS	788527	788739	212	-		hypothetical protein							742	1408
VT1169_0740:VT1169_0741	intergenic	788739	788740	1	.									2725	1409
VT1169_0741	CDS	788740	789477	737	+	ydfG	3-hydroxy acid dehydrogenase / malonic semialdehyde reductase [EC:1.1.1.381 1.1.1.-]	K16066	Pyrimidine metabolism;Glycine, serine and threonine metabolism		COG4221	R	NADP(+)-dependent%3B catalyzes the formation of 3-hydroxypropionate from the toxic malonic semialdehyde%2C catalyzes the formation of 2-aminomalonate-semialdehyde from L-serine%3B can also use 3-hydroxybutyrate%2C 3-hydroxy-isobutyrate%2C D-threonine%2C L-allo-threonine%2CD-serine%3B Derived by automated computational analysis using gene prediction method: Protein Homology.	743	1410
VT1169_0741:VT1169_0742	intergenic	789477	789487	10	.									2726	1411
VT1169_0742	CDS	789487	790680	1193	+	trpB	tryptophan synthase beta chain [EC:4.2.1.20]	K01696	Biosynthesis of amino acids;Glycine, serine and threonine metabolism;Phenylalanine, tyrosine and tryptophan biosynthesis	M00023 Tryptophan biosynthesis, chorismate => tryptophan	COG0133	E	catalyzes the formation of L-tryptophan from L-serine and 1-(indol-3-yl)glycerol 3-phosphate%3B Derived by automated computational analysis using gene prediction method: Protein Homology.	744	1412
VT1169_0742:VT1169_0743	intergenic	790680	790683	3	.									2727	1413
VT1169_0743	CDS	790683	791489	806	+	trpA	tryptophan synthase alpha chain [EC:4.2.1.20]	K01695	Biosynthesis of amino acids;Glycine, serine and threonine metabolism;Phenylalanine, tyrosine and tryptophan biosynthesis	M00023 Tryptophan biosynthesis, chorismate => tryptophan	COG0159	E		745	1414
VT1169_0743:VT1169_0744	intergenic	791489	791764	275	.									2728	1415
VT1169_0744	CDS	791764	793449	1685	+	E1.17.4.1A, nrdA, nrdE	ribonucleoside-diphosphate reductase alpha chain [EC:1.17.4.1]	K00525	Purine metabolism;Pyrimidine metabolism;Other factors with a suspected DNA repair function	M00053 Pyrimidine deoxyribonuleotide biosynthesis, CDP/CTP => dCDP/dCTP,dTDP/dTTP	COG0209	F		746	1416
VT1169_0744:VT1169_0745	intergenic	793449	793582	133	.									2729	1417
VT1169_0745	CDS	793582	794571	989	+	E1.17.4.1B, nrdB, nrdF	ribonucleoside-diphosphate reductase beta chain [EC:1.17.4.1]	K00526	Purine metabolism;Pyrimidine metabolism;Other factors with a suspected DNA repair function	M00053 Pyrimidine deoxyribonuleotide biosynthesis, CDP/CTP => dCDP/dCTP,dTDP/dTTP	COG0208	F		747	1418
VT1169_0745:VT1169_0746	intergenic	794571	794857	286	.									2730	1419
VT1169_0746	CDS	794857	796263	1406	+	PK, pyk	pyruvate kinase [EC:2.7.1.40]	K00873	Carbon metabolism;Biosynthesis of amino acids;Glycolysis / Gluconeogenesis;Pyruvate metabolism;Purine metabolism	M00001 Glycolysis (Embden-Meyerhof pathway), glucose => pyruvate;M00002 Glycolysis, core module involving three-carbon compounds;M00049 Adenine ribonucleotide biosynthesis, IMP => ADP,ATP;M00050 Guanine ribonucleotide biosynthesis IMP => GDP,GTP	COG0469	G	catalyzes the formation of phosphoenolpyruvate from pyruvate%3B Derived by automated computational analysis using gene prediction method: Protein Homology.	748	1420
VT1169_0746:VT1169_0747	intergenic	796263	796367	104	.									2731	1421
VT1169_0747	CDS	796367	796669	302	-		autoinducer-2 (AI-2) modifying protein LsrG	K11530			COG1359	S		749	1422
VT1169_0747:VT1169_0748	intergenic	796669	796702	33	.									2732	1423
VT1169_0748	CDS	796702	797580	878	-		autoinducer 2 aldolase	K08321			COG1830	G	involved in autoinducer 2 transport and processing%3B Derived by automated computational analysis using gene prediction method: Protein Homology.	750	1424
VT1169_0748:VT1169_0749	intergenic	797580	797604	24	.									2733	1425
VT1169_0749	CDS	797604	798659	1055	-	lsrB	AI-2 transport system substrate-binding protein	K10555	ABC transporters;Saccharide, polyol, and lipid transporters;AI-2 transporter	M00219 AI-2 transport system	COG1879	G	with lsrACD is involved in the transport of autoinducer 2 into the cell%3B Derived by automated computational analysis using gene prediction method: Protein Homology.	751	1426
VT1169_0749:VT1169_0750	intergenic	798659	798810	151	.									2734	1427
VT1169_0750	CDS	798810	799730	920	-	lsrD	AI-2 transport system permease protein	K10557	ABC transporters;Saccharide, polyol, and lipid transporters;AI-2 transporter	M00219 AI-2 transport system	COG1172	G	with IsrABC is involved with autoinducer 2 import%3B Derived by automated computational analysis using gene prediction method: Protein Homology.	752	1428
VT1169_0750:VT1169_0751	intergenic	799730	799836	106	.									2735	1429
VT1169_0751	CDS	799836	800057	221	-		hypothetical protein							753	1430
VT1169_0752	CDS	800044	800196	152	-		sugar ABC transporter ATP-binding protein							754	1431
VT1169_0752:VT1169_0753	intergenic	800196	800515	319	.									2736	1432
VT1169_0753	CDS	800515	801480	965	+	lsrR	lsr operon transcriptional repressor	K11531	Transcription factors		COG2390	K	regulates the transcription of lsr genes%3B involved in autoinducer 2 uptake%2C biofilm formation and stress responses%3B Derived by automated computational analysis using gene prediction method: Protein Homology.	755	1433
VT1169_0753:VT1169_0754	intergenic	801480	801530	50	.									2737	1434
VT1169_0754	CDS	801530	803104	1574	+		autoinducer kinase	K11216			COG1070	G		756	1435
VT1169_0754:VT1169_0755	intergenic	803104	803193	89	.									2738	1436
VT1169_0755	CDS	803193	803921	728	-	bioD	dethiobiotin synthetase [EC:6.3.3.3]	K01935	Biotin metabolism	M00123 Biotin biosynthesis, pimeloyl-ACP/CoA => biotin;M00573 Biotin biosynthesis, BioI pathway, long-chain-acyl-ACP => pimeloyl-ACP => biotin;M00577 Biotin biosynthesis, BioW pathway, pimelate => pimeloyl-CoA => biotin	COG0132	H		757	1437
VT1169_0755:VT1169_0756	intergenic	803921	803998	77	.									2739	1438
VT1169_0756	CDS	803998	805227	1229	-	mlc	transcriptional regulator of PTS gene	K15545	Transcription factors		COG1940	KG		758	1439
VT1169_0756:VT1169_0757	intergenic	805227	805423	196	.									2740	1440
VT1169_0757	CDS	805423	806826	1403	+	NARS	asparaginyl-tRNA synthetase [EC:6.1.1.22]	K01893	Transfer RNA biogenesis;Aminoacyl-tRNA synthetases (AARSs);Other AARSs	M00360 Aminoacyl-tRNA biosynthesis, prokaryotes	COG0017	J		759	1441
VT1169_0757:VT1169_0758	intergenic	806826	806989	163	.									2741	1442
VT1169_0758	CDS	806989	807450	461	-		starvation protein B	K03600			COG2969	R		760	1443
VT1169_0758:VT1169_0759	intergenic	807450	807462	12	.									2742	1444
VT1169_0759	CDS	807462	808103	641	-	sspA	RNA polymerase-associated protein	K03599	Transcription machinery;RNA polymerase;RNA polymerase-associated proteins		COG0625	O	transcriptional activator%3B required for activation of bacteriophage P1 late promoter%3B induced by starvation%3B Derived by automated computational analysis using gene prediction method: Protein Homology.	761	1445
VT1169_0759:VT1169_0760	intergenic	808103	808303	200	.									2743	1446
VT1169_0760	CDS	808303	808758	455	-	MOCS2, moaE	molybdopterin synthase catalytic subunit [EC:2.8.1.12]	K03635	Folate biosynthesis;Sulfur relay system		COG0314	H	catalyzes the conversion of molybdopterin precursor Z into molybdopterin%3B Derived by automated computational analysis using gene prediction method: Protein Homology.	762	1447
VT1169_0760:VT1169_0761	intergenic	808758	808759	1	.									2744	1448
VT1169_0761	CDS	808759	809007	248	-	moaD	molybdopterin synthase sulfur carrier subunit	K03636	Folate biosynthesis;Sulfur relay system		COG1977	H		763	1449
VT1169_0762	CDS	809007	809489	482	-	moaC	cyclic pyranopterin phosphate synthase [EC:4.1.99.18]	K03637	Folate biosynthesis;Sulfur relay system		COG0315	H	MoaC%3B along with MoaA is involved in conversion of a guanosine derivative into molybdopterin precursor Z%3B involved in molybdenum cofactor biosynthesis%3B Derived by automated computational analysis using gene prediction method: Protein Homology.	764	1450
VT1169_0762:VT1169_0763	intergenic	809489	809541	52	.									2745	1451
VT1169_0763	CDS	809541	810554	1013	-	MOCS1, moaA	cyclic pyranopterin phosphate synthase [EC:4.1.99.18]	K03639	Folate biosynthesis;Sulfur relay system		COG2896	H	together with moaC%2C is involved in the conversion of a guanosine derivative (GXP) into molybdopterin precursor Z%3B Derived by automated computational analysis using gene prediction method: Protein Homology.	765	1452
VT1169_0763:VT1169_0764	intergenic	810554	810912	358	.									2746	1453
VT1169_0764	CDS	810912	811880	968	+		hypothetical protein							766	1454
VT1169_0764:VT1169_0765	intergenic	811880	811945	65	.									2747	1455
VT1169_0765	pseudogene	811945	812936	991	-		NA						cytochrome C%3B disrupted%3B Derived by automated computational analysis using gene prediction method: Protein Homology.	767	1456
VT1169_0765:VT1169_0766	intergenic	812936	813119	183	.									2748	1457
VT1169_0766	CDS	813119	813823	704	+		peptidase E	K05995			COG3340	E		768	1458
VT1169_0766:VT1169_0767	intergenic	813823	813907	84	.									2749	1459
VT1169_0767	CDS	813907	815364	1457	-	thiI	thiamine biosynthesis protein ThiI	K03151	Thiamine metabolism;Transfer RNA biogenesis;tRNA modification factors;Other tRNA modification factors;Sulfur relay system		COG0301	H	catalyzes the conversion of uridine to 4-thiouridinine tRNA%3B also required for the synthesis of the thiazole moiety%3B Derived by automated computational analysis using gene prediction method: Protein Homology.	769	1460
VT1169_0767:VT1169_0768	intergenic	815364	815670	306	.									2750	1461
VT1169_0768	CDS	815670	816770	1100	+	torY	trimethylamine-N-oxide reductase (cytochrome c), cytochrome c-type subunit TorY	K07821	Transmembrane electron carriers		COG3005	C		770	1462
VT1169_0768:VT1169_0769	intergenic	816770	816831	61	.									2751	1463
VT1169_0769	CDS	816831	819311	2480	+	torZ	trimethylamine-N-oxide reductase (cytochrome c) [EC:1.7.2.3]	K07812	Transmembrane electron carriers		COG0243	C	catalyzes the reduction of trimethylamine-N-oxide to form trimethylamine%3B Derived by automated computational analysis using gene prediction method: Protein Homology.	771	1464
VT1169_0769:VT1169_0770	intergenic	819311	819382	71	.									2752	1465
VT1169_0770	CDS	819382	820161	779	-		MmcQ protein							772	1466
VT1169_0770:VT1169_0771	intergenic	820161	820391	230	.									2753	1467
VT1169_0771	CDS	820391	821848	1457	+		permease	K03319			COG0471	P		773	1468
VT1169_0771:VT1169_0772	intergenic	821848	822063	215	.									2754	1469
VT1169_0772	CDS	822063	822317	254	+	stbD	antitoxin StbD	K18923	Prokaryotic defense system;Toxin-antitoxin system (TA system)		COG2161	D		774	1470
VT1169_0773	pseudogene	822314	822596	282	+		NA						addiction module toxin RelE%3B disrupted%3B Derived by automated computational analysis using gene prediction method: Protein Homology.	775	1471
VT1169_0773:VT1169_0774	intergenic	822596	822609	13	.									2755	1472
VT1169_0774	CDS	822609	823394	785	-	truA	tRNA pseudouridine38-40 synthase [EC:5.4.99.12]	K06173	Transfer RNA biogenesis;tRNA modification factors;Pseudouridine synthases		COG0101	J	mediates pseudouridylation (positions 38%2C 39%2C 40) at the tRNA anticodon region which contributes to the structural stability%3B Derived by automated computational analysis using gene prediction method: Protein Homology.	776	1473
VT1169_0774:VT1169_0775	intergenic	823394	823555	161	.									2756	1474
VT1169_0775	CDS	823555	823947	392	-	RP-S9, MRPS9, rpsI	small subunit ribosomal protein S9	K02996	Ribosome	M00178 Ribosome, bacteria	COG0103	J		777	1475
VT1169_0775:VT1169_0776	intergenic	823947	823964	17	.									2757	1476
VT1169_0776	CDS	823964	824392	428	-	RP-L13, MRPL13, rplM	large subunit ribosomal protein L13	K02871	Ribosome	M00178 Ribosome, bacteria	COG0102	J		778	1477
VT1169_0776:VT1169_0777	intergenic	824392	824634	242	.									2758	1478
VT1169_0777	CDS	824634	825230	596	-		tellurium resistance protein TehB							779	1479
VT1169_0777:VT1169_0778	intergenic	825230	825243	13	.									2759	1480
VT1169_0778	CDS	825243	827222	1979	-	recD	exodeoxyribonuclease V alpha subunit [EC:3.1.11.5]	K03581	Homologous recombination		COG0507	L		780	1481
VT1169_0779	CDS	827222	830890	3668	-	recB	exodeoxyribonuclease V beta subunit [EC:3.1.11.5]	K03582	Homologous recombination		COG1074	L		781	1482
VT1169_0779:VT1169_0780	intergenic	830890	830961	71	.									2760	1483
VT1169_0780	CDS	830961	831317	356	-		hypothetical protein	K06039			COG1553	P		782	1484
VT1169_0780:VT1169_0781	intergenic	831317	831482	165	.									2761	1485
VT1169_0781	tRNA	831482	831558	76	-		tRNA-Val							783	1486
VT1169_0781:VT1169_0782	intergenic	831558	831742	184	.									2762	1487
VT1169_0782	CDS	831742	832272	530	-	fabA	3-hydroxyacyl-[acyl-carrier protein] dehydratase / trans-2-decenoyl-[acyl-carrier protein] isomerase [EC:4.2.1.59 5.3.3.14]	K01716	Fatty acid metabolism;Fatty acid biosynthesis	M00083 Fatty acid biosynthesis, elongation	COG0764	I	catalyzes the dehydration of (3R)-3-hydroxydecanoyl-ACP to 2%2C3-decenoyl-ACP or 3%2C4-decenoyl-ACP%3B Derived by automated computational analysis using gene prediction method: Protein Homology.	784	1488
VT1169_0782:VT1169_0783	intergenic	832272	832415	143	.									2763	1489
VT1169_0783	CDS	832415	834199	1784	-		peptidase	K04770			COG1067	O		785	1490
VT1169_0783:VT1169_0784	intergenic	834199	834346	147	.									2764	1491
VT1169_0784	CDS	834346	834792	446	+		Ter macrodomain organizer matS-binding protein	K09911			COG3120	S		786	1492
VT1169_0784:VT1169_0785	intergenic	834792	834858	66	.									2765	1493
VT1169_0785	CDS	834858	835067	209	-	cspA	cold shock protein (beta-ribbon, CspA family)	K03704	Transcription factors		COG1278	K		787	1494
VT1169_0785:VT1169_0786	intergenic	835067	835258	191	.									2766	1495
VT1169_0786	CDS	835258	835422	164	-		aspartate-semialdehyde dehydrogenase	K09917			COG3140	S		788	1496
VT1169_0786:VT1169_0787	intergenic	835422	835476	54	.									2767	1497
VT1169_0787	CDS	835476	836189	713	-	truC	tRNA pseudouridine65 synthase [EC:5.4.99.26]	K06175	Transfer RNA biogenesis;tRNA modification factors;Pseudouridine synthases		COG0564	J		789	1498
VT1169_0788	CDS	836186	836500	314	-		anhydro-N-acetylmuramic acid kinase							790	1499
VT1169_0788:VT1169_0789	intergenic	836500	836607	107	.									2768	1500
VT1169_0789	CDS	836607	837389	782	+		hypothetical protein							791	1501
VT1169_0789:VT1169_0790	intergenic	837389	837398	9	.									2769	1502
VT1169_0790	CDS	837398	838237	839	+	queF	7-cyano-7-deazaguanine reductase [EC:1.7.1.13]	K06879	Folate biosynthesis;Transfer RNA biogenesis;tRNA modification factors;Other tRNA modification factors		COG0780 COG2904		catalyzes the NADPH-dependent reduction of 7-cyano-7-deazaguanine (preQ0) to 7-aminomethyl-7-deazaguanine (preQ1) in queuosine biosynthesis%3B Derived by automated computational analysis using gene prediction method: Protein Homology.	792	1503
VT1169_0790:VT1169_0791	intergenic	838237	838285	48	.									2770	1504
VT1169_0791	pseudogene	838285	839534	1249	-	pgtA	two-component system, NtrC family, phosphoglycerate transport system response regulator PgtA	K08476	Two-component system	M00503 PgtB-PgtA (phosphoglycerate transport) two-component regulatory system	COG2204	T	Fis family transcriptional regulator%3B disrupted%3B Derived by automated computational analysis using gene prediction method: Protein Homology.	793	1505
VT1169_0792	CDS	839527	841509	1982	-	pgtB	two-component system, NtrC family, phosphoglycerate transport system sensor histidine kinase PgtB [EC:2.7.13.3]	K08475	Two-component system	M00503 PgtB-PgtA (phosphoglycerate transport) two-component regulatory system	COG4192	T		794	1506
VT1169_0793	CDS	841506	842756	1250	-	pgtC	phosphoglycerate transport regulatory protein PgtC	K08478	Two-component system		COG1840	P		795	1507
VT1169_0793:VT1169_0794	intergenic	842756	843097	341	.									2771	1508
VT1169_0794	pseudogene	843097	843543	446	+	afuA	iron(III) transport system substrate-binding protein	K02012	ABC transporters;Mineral and organic ion transporters;Iron(III) transporter	M00190 Iron(III) transport system	COG1840	P		796	1509
VT1169_0794:VT1169_0795	intergenic	843543	843763	220	.									2772	1510
VT1169_0795	CDS	843763	843963	200	-		hypothetical protein							797	1511
VT1169_0796	pseudogene	843956	844387	431	-		NA	K09906			COG3101	S		798	1512
VT1169_0796:VT1169_0797	intergenic	844387	844484	97	.									2773	1513
VT1169_0797	CDS	844484	846427	1943	-	ftsH	cell division protease FtsH [EC:3.4.24.-]	K03798	Chaperones and folding catalysts;Other chaperones and cochaperones	M00742 Aminoglycoside resistance, protease FtsH	COG0465	O	inner membrane metalloprotease%3B may be involved in degradation of aberrant cytoplasmic and membrane proteins%3B Derived by automated computational analysis using gene prediction method: Protein Homology.	799	1514
VT1169_0797:VT1169_0798	intergenic	846427	846543	116	.									2774	1515
VT1169_0798	CDS	846543	847172	629	-	rlmE	23S rRNA (uridine2552-2'-O)-methyltransferase [EC:2.1.1.166]	K02427	Ribosome biogenesis;rRNA modification factors;23S rRNA modification factors		COG0293	J	Specifically methylates the uridine in position 2552 of 23S rRNA in the fully assembled 50S ribosomal subunit%3B Derived by automated computational analysis using gene prediction method: Protein Homology.	800	1516
VT1169_0798:VT1169_0799	intergenic	847172	847307	135	.									2775	1517
VT1169_0799	CDS	847307	848143	836	-	purU	formyltetrahydrofolate deformylase [EC:3.5.1.10]	K01433	Glyoxylate and dicarboxylate metabolism;One carbon pool by folate		COG0788	F		801	1518
VT1169_0799:VT1169_0800	intergenic	848143	848228	85	.									2776	1519
VT1169_0800	CDS	848228	848626	398	-	hns	DNA-binding protein H-NS	K03746	Nucleoid associated proteins		COG2916	R		802	1520
VT1169_0800:VT1169_0801	intergenic	848626	849067	441	.									2777	1521
VT1169_0801	CDS	849067	850599	1532	+		Na+/H+ antiporter							803	1522
VT1169_0801:VT1169_0802	intergenic	850599	850797	198	.									2778	1523
VT1169_0802	rRNA	850797	850912	115	-		5S ribosomal RNA							804	1524
VT1169_0802:VT1169_0803	intergenic	850912	851182	270	.									2779	1525
VT1169_0803	rRNA	851182	854223	3041	-		23S ribosomal RNA							805	1526
VT1169_0803:VT1169_0804	intergenic	854223	854496	273	.									2780	1527
VT1169_0804	tRNA	854496	854571	75	-		tRNA-Ala							806	1528
VT1169_0804:VT1169_0805	intergenic	854571	854621	50	.									2781	1529
VT1169_0805	tRNA	854621	854697	76	-		tRNA-Ile							807	1530
VT1169_0805:VT1169_0806	intergenic	854697	854780	83	.									2782	1531
VT1169_0806	rRNA	854780	856322	1542	-		16S ribosomal RNA							808	1532
VT1169_0806:VT1169_0807	intergenic	856322	856606	284	.									2783	1533
VT1169_0807	CDS	856606	857433	827	-	murI	glutamate racemase [EC:5.1.1.3]	K01776	D-Glutamine and D-glutamate metabolism		COG0796	M		809	1534
VT1169_0807:VT1169_0808	intergenic	857433	857464	31	.									2784	1535
VT1169_0808	CDS	857464	857961	497	-	ubiC	chorismate--pyruvate lyase [EC:4.1.3.40]	K03181	Ubiquinone and other terpenoid-quinone biosynthesis		COG3161	H		810	1536
VT1169_0809	CDS	857954	860035	2081	-	recG	ATP-dependent DNA helicase RecG [EC:3.6.4.12]	K03655	Homologous recombination		COG1200	LK	catalyzes branch migration in Holliday junction intermediates%3B Derived by automated computational analysis using gene prediction method: Protein Homology.	811	1537
VT1169_0809:VT1169_0810	intergenic	860035	860036	1	.									2785	1538
VT1169_0810	CDS	860036	862159	2123	-	spoT, HDDC3	guanosine-3',5'-bis(diphosphate) 3'-pyrophosphohydrolase [EC:3.1.7.2]	K01139	Purine metabolism;Ribosome biogenesis;Other ribosome maturation factors		COG0317	TK		812	1539
VT1169_0810:VT1169_0811	intergenic	862159	862205	46	.									2786	1540
VT1169_0811	CDS	862205	862471	266	-	rpoZ	DNA-directed RNA polymerase subunit omega [EC:2.7.7.6]	K03060	Purine metabolism;Pyrimidine metabolism;Transcription machinery;RNA polymerase;Core subunits	M00183 RNA polymerase, bacteria	COG1758	K		813	1541
VT1169_0811:VT1169_0812	intergenic	862471	862529	58	.									2787	1542
VT1169_0812	CDS	862529	863167	638	-	E2.7.4.8, gmk	guanylate kinase [EC:2.7.4.8]	K00942	Purine metabolism	M00050 Guanine ribonucleotide biosynthesis IMP => GDP,GTP	COG0194	F		814	1543
VT1169_0812:VT1169_0813	intergenic	863167	863409	242	.									2788	1544
VT1169_0813	CDS	863409	864413	1004	+	GAPDH, gapA	glyceraldehyde 3-phosphate dehydrogenase [EC:1.2.1.12]	K00134	Carbon metabolism;Biosynthesis of amino acids;Glycolysis / Gluconeogenesis	M00166 Reductive pentose phosphate cycle, ribulose-5P => glyceraldehyde-3P;M00001 Glycolysis (Embden-Meyerhof pathway), glucose => pyruvate;M00002 Glycolysis, core module involving three-carbon compounds;M00003 Gluconeogenesis, oxaloacetate => fructose-6P;M00308 Semi-phosphorylative Entner-Doudoroff pathway, gluconate => glycerate-3P	COG0057	G		815	1545
VT1169_0813:VT1169_0814	intergenic	864413	864507	94	.									2789	1546
VT1169_0814	CDS	864507	864923	416	-	TC.BAT1	bacterial/archaeal transporter family protein	K08978	Electrochemical potential-driven transporters		COG2510	S		816	1547
VT1169_0814:VT1169_0815	intergenic	864923	864996	73	.									2790	1548
VT1169_0815	CDS	864996	865424	428	+		lipid transporter							817	1549
VT1169_0816	CDS	865417	865710	293	+		protein RnfH	K09801			COG2914	S		818	1550
VT1169_0816:VT1169_0817	intergenic	865710	865743	33	.									2791	1551
VT1169_0817	CDS	865743	866936	1193	+	ycfD	50S ribosomal protein L16 3-hydroxylase [EC:1.14.11.47]	K18850	Ribosome biogenesis;ribosomal protein modification factors		COG2850	S		819	1552
VT1169_0817:VT1169_0818	intergenic	866936	866943	7	.									2792	1553
VT1169_0818	CDS	866943	868277	1334	+	xseA	exodeoxyribonuclease VII large subunit [EC:3.1.11.6]	K03601	Mismatch repair		COG1570	L		820	1554
VT1169_0818:VT1169_0819	intergenic	868277	868283	6	.									2793	1555
VT1169_0819	CDS	868283	869137	854	-	yhbJ	UPF0042 nucleotide-binding protein	K06958	mRNA degradation;Other RNA degradation factors;Other RNA degradation factors		COG1660	R		821	1556
VT1169_0819:VT1169_0820	intergenic	869137	869165	28	.									2794	1557
VT1169_0820	CDS	869165	869686	521	-	PTS-Ntr-EIIA	PTS system, nitrogen regulatory IIA component [EC:2.7.1.69]	K02806	Phosphotransferase system (PTS);Enzyme II;Nitrogen regulatory II component		COG1762	GT		822	1558
VT1169_0820:VT1169_0821	intergenic	869686	869690	4	.									2795	1559
VT1169_0821	CDS	869690	870415	725	-	lptB	lipopolysaccharide export system ATP-binding protein [EC:3.6.3.-]	K06861	ABC transporters;ABC-2 type and other transporters;Teichoic acid transporter;Pores ion channels	M00320 Lipopolysaccharide export system	COG1137	R		823	1560
VT1169_0821:VT1169_0822	intergenic	870415	870421	6	.									2796	1561
VT1169_0822	CDS	870421	870939	518	-	lptA	lipopolysaccharide export system protein LptA	K09774	Pores ion channels		COG1934	S		824	1562
VT1169_0823	CDS	870920	871495	575	-	lptC	lipopolysaccharide export system protein LptC	K11719	Pores ion channels		COG3117	S		825	1563
VT1169_0823:VT1169_0824	intergenic	871495	871779	284	.									2797	1564
VT1169_0824	CDS	871779	872576	797	+	mlaF	phospholipid/cholesterol/gamma-HCH transport system ATP-binding protein	K02065	ABC transporters;Saccharide, polyol, and lipid transporters;Phospholipid transporter;ABC transporters;Saccharide, polyol, and lipid transporters;Putative multiple sugar transporter	M00669 gamma-Hexachlorocyclohexane transport system;M00210 Phospholipid transport system;M00670 Mce transport system	COG1127	Q		826	1565
VT1169_0825	CDS	872570	873355	785	+	mlaE	phospholipid/cholesterol/gamma-HCH transport system permease protein	K02066	ABC transporters;Saccharide, polyol, and lipid transporters;gamma-Hexachlorocyclohexane transporter;ABC transporters;Saccharide, polyol, and lipid transporters;Phospholipid transporter;ABC transporters;Saccharide, polyol, and lipid transporters;Mce system transporter	M00669 gamma-Hexachlorocyclohexane transport system;M00210 Phospholipid transport system;M00670 Mce transport system	COG0767	Q		827	1566
VT1169_0825:VT1169_0826	intergenic	873355	873378	23	.									2798	1567
VT1169_0826	CDS	873378	873887	509	+	mlaD	phospholipid/cholesterol/gamma-HCH transport system substrate-binding protein	K02067	ABC transporters;Saccharide, polyol, and lipid transporters;gamma-Hexachlorocyclohexane transporter;ABC transporters;Saccharide, polyol, and lipid transporters;Phospholipid transporter;ABC transporters;Saccharide, polyol, and lipid transporters;Mce system transporter	M00669 gamma-Hexachlorocyclohexane transport system;M00210 Phospholipid transport system;M00670 Mce transport system	COG1463	Q		828	1568
VT1169_0826:VT1169_0827	intergenic	873887	873916	29	.									2799	1569
VT1169_0827	CDS	873916	874557	641	+	mlaC	phospholipid transport system substrate-binding protein	K07323	ABC transporters;Saccharide, polyol, and lipid transporters;Phospholipid transporter	M00210 Phospholipid transport system	COG2854	Q		829	1570
VT1169_0827:VT1169_0828	intergenic	874557	874651	94	.									2800	1571
VT1169_0828	CDS	874651	874920	269	+	mlaB	phospholipid transport system transporter-binding protein	K07122	ABC transporters;Saccharide, polyol, and lipid transporters;Mce system transporter	M00210 Phospholipid transport system	COG3113	R		830	1572
VT1169_0829	CDS	874920	875177	257	+		BolA family transcriptional regulator							831	1573
VT1169_0829:VT1169_0830	intergenic	875177	875194	17	.									2801	1574
VT1169_0830	CDS	875194	876465	1271	+	murA	UDP-N-acetylglucosamine 1-carboxyvinyltransferase [EC:2.5.1.7]	K00790	Amino sugar and nucleotide sugar metabolism;Peptidoglycan biosynthesis		COG0766	M		832	1575
VT1169_0830:VT1169_0831	intergenic	876465	877216	751	.									2802	1576
VT1169_0831	CDS	877216	878163	947	+	raxB	ATP-binding cassette, subfamily B, bacterial RaxB	K13409	Secretion system;Type I secretion system	M00339 RaxAB-RaxC type I secretion system	COG2274	V		833	1577
VT1169_0831:VT1169_0832	intergenic	878163	878164	1	.									2803	1578
VT1169_0832	CDS	878164	878493	329	-		hypothetical protein							834	1579
VT1169_0832:VT1169_0833	intergenic	878493	878509	16	.									2804	1580
VT1169_0833	CDS	878509	879573	1064	-		hypothetical protein							835	1581
VT1169_0833:VT1169_0834	intergenic	879573	879625	52	.									2805	1582
VT1169_0834	CDS	879625	879813	188	-		hypothetical protein							836	1583
VT1169_0834:VT1169_0835	intergenic	879813	880075	262	.									2806	1584
VT1169_0835	CDS	880075	880365	290	-		hypothetical protein							837	1585
VT1169_0835:VT1169_0836	intergenic	880365	880568	203	.									2807	1586
VT1169_0836	CDS	880568	881998	1430	+	fadL	long-chain fatty acid transport protein	K06076	Pores ion channels		COG2067	I		838	1587
VT1169_0836:VT1169_0837	intergenic	881998	882075	77	.									2808	1588
VT1169_0837	CDS	882075	882614	539	+		cysteine methyltransferase	K00567			COG0350	L		839	1589
VT1169_0838	CDS	882611	883279	668	+	mutH	DNA mismatch repair protein MutH	K03573	Mismatch repair		COG3066	L		840	1590
VT1169_0838:VT1169_0839	intergenic	883279	883344	65	.									2809	1591
VT1169_0839	CDS	883344	884069	725	+		hypothetical protein							841	1592
VT1169_0839:VT1169_0840	intergenic	884069	884349	280	.									2810	1593
VT1169_0840	CDS	884349	884534	185	+		transposase							842	1594
VT1169_0840:VT1169_0841	intergenic	884534	884567	33	.									2811	1595
VT1169_0841	CDS	884567	885337	770	+		integrase							843	1596
VT1169_0841:VT1169_0842	intergenic	885337	885433	96	.									2812	1597
VT1169_0842	CDS	885433	886842	1409	-	glnA, GLUL	glutamine synthetase [EC:6.3.1.2]	K01915	Biosynthesis of amino acids;Glyoxylate and dicarboxylate metabolism;Nitrogen metabolism;Alanine, aspartate and glutamate metabolism;Arginine biosynthesis;Two-component system		COG0174	E	forms a homododecamer%3B forms glutamine from ammonia and glutamate with the conversion of ATP to ADP and phosphate%3B also functions in the assimilation of ammonia%3B highly regulated protein controlled by the addition/removal of adenylyl groups by adenylyltransferase from specific tyrosine residues%3B addition of adenylyl groups results in inactivation of the enzyme%3B Derived by automated comp…	844	1598
VT1169_0842:VT1169_0843	intergenic	886842	887229	387	.									2813	1599
VT1169_0843	CDS	887229	889082	1853	+		GTP-binding protein TypA	K06207			COG1217	T		845	1600
VT1169_0843:VT1169_0844	intergenic	889082	889308	226	.									2814	1601
VT1169_0844	CDS	889308	892103	2795	+		adhesin							846	1602
VT1169_0844:VT1169_0845	intergenic	892103	892167	64	.									2815	1603
VT1169_0845	CDS	892167	892631	464	-		bacterioferritin comigratory protein	K03564			COG1225	O		847	1604
VT1169_0845:VT1169_0846	intergenic	892631	892789	158	.									2816	1605
VT1169_0846	CDS	892789	893682	893	+	dapA	4-hydroxy-tetrahydrodipicolinate synthase [EC:4.3.3.7]	K01714	Biosynthesis of amino acids;Lysine biosynthesis	M00016 Lysine biosynthesis, succinyl-DAP pathway, aspartate => lysine;M00526 Lysine biosynthesis, DAP dehydrogenase pathway, aspartate => lysine;M00527 Lysine biosynthesis, DAP aminotransferase pathway, aspartate => lysine	COG0329	EM		848	1606
VT1169_0846:VT1169_0847	intergenic	893682	893796	114	.									2817	1607
VT1169_0847	pseudogene	893796	894789	993	+	bamC	outer membrane protein assembly factor BamC	K07287	Pores ion channels		COG3317	M	outer membrane assembly protein BamC%3B disrupted%3B Derived by automated computational analysis using gene prediction method: Protein Homology.	849	1608
VT1169_0847:VT1169_0848	intergenic	894789	894924	135	.									2818	1609
VT1169_0848	CDS	894924	896435	1511	+	opuC	osmoprotectant transport system substrate-binding protein	K05845	ABC transporters;Mineral and organic ion transporters;Osmoprotectant transporter	M00209 Osmoprotectant transport system	COG1732	M		850	1610
VT1169_0848:VT1169_0849	intergenic	896435	896750	315	.									2819	1611
VT1169_0849	CDS	896750	897586	836	+	opuA	osmoprotectant transport system ATP-binding protein	K05847	ABC transporters;Mineral and organic ion transporters;Putative hydroxymethylpyrimidine transporter	M00209 Osmoprotectant transport system	COG1125	E		851	1612
VT1169_0849:VT1169_0850	intergenic	897586	897639	53	.									2820	1613
VT1169_0850	CDS	897639	898334	695	-		hypothetical protein	K06997			COG0325	R		852	1614
VT1169_0851	CDS	898327	899715	1388	-	NAMPT	nicotinamide phosphoribosyltransferase [EC:2.4.2.12]	K03462	Nicotinate and nicotinamide metabolism					853	1615
VT1169_0851:VT1169_0852	intergenic	899715	900074	359	.									2821	1616
VT1169_0852	CDS	900074	902521	2447	+	thrA	bifunctional aspartokinase / homoserine dehydrogenase 1 [EC:2.7.2.4 1.1.1.3]	K12524	Biosynthesis of amino acids;Glycine, serine and threonine metabolism;Cysteine and methionine metabolism;Lysine biosynthesis	M00018 Threonine biosynthesis, aspartate => homoserine => threonine;M00018 Threonine biosynthesis, aspartate => homoserine => threonine;M00017 Methionine biosynthesis, apartate => homoserine => methionine;M00017 Methionine biosynthesis, apartate => homoserine => methionine;M00016 Lysine biosynthesis, succinyl-DAP pathway, aspartate => lysine;M00526 Lysine biosynthesis, DAP dehydrogenase pathway, …	COG0527 COG0460		multifunctional homotetrameric enzyme that catalyzes the phosphorylation of aspartate to form aspartyl-4-phosphate as well as conversion of aspartate semialdehyde to homoserine%3B functions in a number of amino acid biosynthetic pathways%3B Derived by automated computational analysis using gene prediction method: Protein Homology.	854	1617
VT1169_0852:VT1169_0853	intergenic	902521	902534	13	.									2822	1618
VT1169_0853	CDS	902534	903478	944	+	thrB1	homoserine kinase [EC:2.7.1.39]	K00872	Biosynthesis of amino acids;Glycine, serine and threonine metabolism	M00018 Threonine biosynthesis, aspartate => homoserine => threonine	COG0083	E		855	1619
VT1169_0853:VT1169_0854	intergenic	903478	903506	28	.									2823	1620
VT1169_0854	CDS	903506	903946	440	+		hypothetical protein							856	1621
VT1169_0854:VT1169_0855	intergenic	903946	904002	56	.									2824	1622
VT1169_0855	CDS	904002	905276	1274	+	thrC	threonine synthase [EC:4.2.3.1]	K01733	Biosynthesis of amino acids;Glycine, serine and threonine metabolism;Vitamin B6 metabolism	M00018 Threonine biosynthesis, aspartate => homoserine => threonine	COG0498	E		857	1623
VT1169_0855:VT1169_0856	intergenic	905276	905335	59	.									2825	1624
VT1169_0856	CDS	905335	906054	719	+	LYS5, acpT	4'-phosphopantetheinyl transferase [EC:2.7.8.-]	K06133	Pantothenate and CoA biosynthesis		COG2091	H		858	1625
VT1169_0856:VT1169_0857	intergenic	906054	906150	96	.									2826	1626
VT1169_0857	CDS	906150	907403	1253	+		membrane protease HflK	K04088		M00742 Aminoglycoside resistance, protease FtsH	COG0330	O		859	1627
VT1169_0858	CDS	907403	908290	887	+		protein HflC	K04087		M00742 Aminoglycoside resistance, protease FtsH	COG0330	O		860	1628
VT1169_0858:VT1169_0859	intergenic	908290	908580	290	.									2827	1629
VT1169_0859	CDS	908580	908909	329	+	comEA	competence protein ComEA	K02237	Secretion system;Type II secretion system	M00429 Competence-related DNA transformation transporter	COG1555	L		861	1630
VT1169_0859:VT1169_0860	intergenic	908909	909022	113	.									2828	1631
VT1169_0860	CDS	909022	909615	593	+	rdgB	XTP/dITP diphosphohydrolase [EC:3.6.1.66]	K02428	Purine metabolism		COG0127	F		862	1632
VT1169_0860:VT1169_0861	intergenic	909615	909654	39	.									2829	1633
VT1169_0861	CDS	909654	909977	323	+		hypothetical protein							863	1634
VT1169_0862	CDS	909977	911146	1169	+	hemN, hemZ	oxygen-independent coproporphyrinogen III oxidase [EC:1.3.99.22]	K02495	Porphyrin and chlorophyll metabolism	M00121 Heme biosynthesis, glutamate => protoheme/siroheme	COG0635	H		864	1635
VT1169_0862:VT1169_0863	intergenic	911146	911245	99	.									2830	1636
VT1169_0863	CDS	911245	911901	656	+	rpiA	ribose 5-phosphate isomerase A [EC:5.3.1.6]	K01807	Carbon metabolism;Biosynthesis of amino acids;Pentose phosphate pathway	M00167 Reductive pentose phosphate cycle, glyceraldehyde-3P => ribulose-5P;M00004 Pentose phosphate pathway (Pentose phosphate cycle);M00007 Pentose phosphate pathway, non-oxidative phase, fructose 6P => ribose 5P	COG0120	G		865	1637
VT1169_0863:VT1169_0864	intergenic	911901	911920	19	.									2831	1638
VT1169_0864	CDS	911920	913152	1232	+	serA, PHGDH	D-3-phosphoglycerate dehydrogenase [EC:1.1.1.95]	K00058	Carbon metabolism;Biosynthesis of amino acids;Glycine, serine and threonine metabolism	M00020 Serine biosynthesis, glycerate-3P => serine	COG0111	HE		866	1639
VT1169_0864:VT1169_0865	intergenic	913152	913462	310	.									2832	1640
VT1169_0865	CDS	913462	914508	1046	+	ABC.FEV.S	iron complex transport system substrate-binding protein	K02016	ABC transporters;Metallic cation, iron-siderophore and vitamin B12 transporters;Iron complex transporter	M00240 Iron complex transport system	COG0614	P		867	1641
VT1169_0865:VT1169_0866	intergenic	914508	914594	86	.									2833	1642
VT1169_0866	CDS	914594	915235	641	-	eda	2-dehydro-3-deoxyphosphogluconate aldolase / (4S)-4-hydroxy-2-oxoglutarate aldolase [EC:4.1.2.14 4.1.3.42]	K01625	Carbon metabolism;Pentose phosphate pathway;Glyoxylate and dicarboxylate metabolism	M00008 Entner-Doudoroff pathway, glucose-6P => glyceraldehyde-3P + pyruvate;M00308 Semi-phosphorylative Entner-Doudoroff pathway, gluconate => glycerate-3P;M00631 D-Galacturonate degradation (bacteria);M00061 D-Glucuronate degradation	COG0800	G		868	1643
VT1169_0866:VT1169_0867	intergenic	915235	915244	9	.									2834	1644
VT1169_0867	CDS	915244	916632	1388	-	uxaC	glucuronate isomerase [EC:5.3.1.12]	K01812	Pentose and glucuronate interconversions	M00631 D-Galacturonate degradation (bacteria);M00061 D-Glucuronate degradation	COG1904	G	catalyzes the interconversion of D-glucuronate to D-fructuronate or D-galacturonate to D-tagaturonate%3B functions in glucuronic and galacturonic metabolism%3B Derived by automated computational analysis using gene prediction method: Protein Homology.	869	1645
VT1169_0867:VT1169_0868	intergenic	916632	916642	10	.									2835	1646
VT1169_0868	CDS	916642	917487	845	-		D-mannonate oxidoreductase						Converts D-mannonate to D-mannuronate%3B Derived by automated computational analysis using gene prediction method: Protein Homology.	870	1647
VT1169_0868:VT1169_0869	intergenic	917487	917499	12	.									2836	1648
VT1169_0869	CDS	917499	918443	944	-	kdgK	2-dehydro-3-deoxygluconokinase [EC:2.7.1.45]	K00874	Carbon metabolism;Pentose phosphate pathway	M00308 Semi-phosphorylative Entner-Doudoroff pathway, gluconate => glycerate-3P;M00631 D-Galacturonate degradation (bacteria);M00061 D-Glucuronate degradation	COG0524	G	catalyzes the formation of 2-dehydro-3-deoxy-D-gluconate-6-phosphate from 2-dehydro-3-deoxy-D-gluconate%3B Derived by automated computational analysis using gene prediction method: Protein Homology.	871	1649
VT1169_0869:VT1169_0870	intergenic	918443	918498	55	.									2837	1650
VT1169_0870	CDS	918498	919490	992	-		hypothetical protein							872	1651
VT1169_0870:VT1169_0871	intergenic	919490	919701	211	.									2838	1652
VT1169_0871	CDS	919701	920201	500	+		C4-dicarboxylate ABC transporter permease							873	1653
VT1169_0871:VT1169_0872	intergenic	920201	920203	2	.									2839	1654
VT1169_0872	CDS	920203	921504	1301	+		hypothetical protein							874	1655
VT1169_0872:VT1169_0873	intergenic	921504	921528	24	.									2840	1656
VT1169_0873	CDS	921528	923903	2375	+	malZ	alpha-glucosidase [EC:3.2.1.20]	K01187	Galactose metabolism;Starch and sucrose metabolism		COG0366	G		875	1657
VT1169_0873:VT1169_0874	intergenic	923903	923918	15	.									2841	1658
VT1169_0874	CDS	923918	924673	755	+	uxuR	GntR family transcriptional regulator, uxuAB operon transcriptional repressor	K13637	Transcription factors		COG2186	K		876	1659
VT1169_0874:VT1169_0875	intergenic	924673	924693	20	.									2842	1660
VT1169_0875	CDS	924693	925877	1184	+	uxuA	mannonate dehydratase [EC:4.2.1.8]	K01686	Pentose and glucuronate interconversions	M00061 D-Glucuronate degradation	COG1312	G	catalyzes the formation of 2-dehydro-3-deoxy-D-gluconate from mannonate%3B Derived by automated computational analysis using gene prediction method: Protein Homology.	877	1661
VT1169_0875:VT1169_0876	intergenic	925877	925915	38	.									2843	1662
VT1169_0876	CDS	925915	926472	557	+		hypothetical protein							878	1663
VT1169_0876:VT1169_0877	intergenic	926472	926902	430	.									2844	1664
VT1169_0877	CDS	926902	927792	890	+		RhaT protein							879	1665
VT1169_0877:VT1169_0878	intergenic	927792	927818	26	.									2845	1666
VT1169_0878	CDS	927818	929572	1754	-	TC.SULP	sulfate permease, SulP family	K03321	Electrochemical potential-driven transporters		COG0659	P	role in sulfate transport across the inner membrane%3B member of the SulP family of sulfate transporters%3B seems to mediate transport via sulfate/proton symport%3B Derived by automated computational analysis using gene prediction method: Protein Homology.	880	1667
VT1169_0878:VT1169_0879	intergenic	929572	929727	155	.									2846	1668
VT1169_0879	tRNA	929727	929816	89	+		tRNA-Ser							881	1669
VT1169_0879:VT1169_0880	intergenic	929816	930006	190	.									2847	1670
VT1169_0880	CDS	930006	932420	2414	+		DNA-binding protein	K01338			COG0466	O		882	1671
VT1169_0880:VT1169_0881	intergenic	932420	932482	62	.									2848	1672
VT1169_0881	CDS	932482	934332	1850	-	SIG1	RNA polymerase primary sigma factor	K03086	Transcription machinery;RNA polymerase;Sigma factors		COG0568	K	sigma factors are initiation factors that promote the attachment of RNA polymerase to specific initiation sites and are then released%3B this is the primary sigma factor of bacteria%3B Derived by automated computational analysis using gene prediction method: Protein Homology.	883	1673
VT1169_0881:VT1169_0882	intergenic	934332	934408	76	.									2849	1674
VT1169_0882	CDS	934408	936165	1757	-	dnaG	DNA primase [EC:2.7.7.-]	K02316	DNA replication;DNA replication initiation factors		COG0358	L	synthesizes RNA primers at the replication forks%3B Derived by automated computational analysis using gene prediction method: Protein Homology.	884	1675
VT1169_0882:VT1169_0883	intergenic	936165	936287	122	.									2850	1676
VT1169_0883	CDS	936287	936502	215	-	RP-S21, MRPS21, rpsU	small subunit ribosomal protein S21	K02970	Ribosome	M00178 Ribosome, bacteria	COG0828	J		885	1677
VT1169_0883:VT1169_0884	intergenic	936502	936727	225	.									2851	1678
VT1169_0884	CDS	936727	937755	1028	+	KAE1	N6-L-threonylcarbamoyladenine synthase [EC:2.3.1.234]	K01409	Transfer RNA biogenesis;tRNA modification factors;KEOPS/EKC complex		COG0533	O		886	1679
VT1169_0884:VT1169_0885	intergenic	937755	937820	65	.									2852	1680
VT1169_0885	CDS	937820	938053	233	+		hypothetical protein							887	1681
VT1169_0885:VT1169_0886	intergenic	938053	938056	3	.									2853	1682
VT1169_0886	CDS	938056	938634	578	+	tdk, TK	thymidine kinase [EC:2.7.1.21]	K00857	Pyrimidine metabolism		COG1435	F	catalyzes the formation of thymidine 5'-phosphate from thymidine%3B Derived by automated computational analysis using gene prediction method: Protein Homology.	888	1683
VT1169_0886:VT1169_0887	intergenic	938634	938702	68	.									2854	1684
VT1169_0887	CDS	938702	940714	2012	-	E6.5.1.2	DNA ligase (NAD+) [EC:6.5.1.2]	K01972	DNA replication;DNA replication elongation factors;Base excision repair;Nucleotide excision repair;Mismatch repair		COG0272	L	this protein catalyzes the formation of phosphodiester linkages between 5'-phosphoryl and 3'-hydroxyl groups in double-stranded DNA using NAD as a coenzyme and as the energy source for the reaction%3B essential for DNA replication and repair of damaged DNA%3B similar to ligase LigB%3B Derived by automated computational analysis using gene prediction method: Protein Homology.	889	1685
VT1169_0887:VT1169_0888	intergenic	940714	940816	102	.									2855	1686
VT1169_0888	CDS	940816	941853	1037	-	zipA	cell division protein ZipA	K03528	Chromosome partitioning proteins		COG3115	D		890	1687
VT1169_0888:VT1169_0889	intergenic	941853	941993	140	.									2856	1688
VT1169_0889	CDS	941993	942817	824	+		cysteine biosynthesis protein CysZ	K06203			COG2981	E	role in sulfur assimilation%3B Derived by automated computational analysis using gene prediction method: Protein Homology.	891	1689
VT1169_0889:VT1169_0890	intergenic	942817	942918	101	.									2857	1690
VT1169_0890	CDS	942918	943865	947	+	cysK	cysteine synthase A [EC:2.5.1.47]	K01738	Carbon metabolism;Biosynthesis of amino acids;Sulfur metabolism;Cysteine and methionine metabolism	M00021 Cysteine biosynthesis, serine => cysteine	COG0031	E		892	1691
VT1169_0890:VT1169_0891	intergenic	943865	944307	442	.									2858	1692
VT1169_0891	CDS	944307	944888	581	-		uracil-DNA glycosylase							893	1693
VT1169_0891:VT1169_0892	intergenic	944888	945197	309	.									2859	1694
VT1169_0892	CDS	945197	946288	1091	-		GTP-binding protein	K06942			COG0012	J	EngD%3B translation-associated GTPase%3B the crystal structure of the Haemophilus influenzae YchF protein showed similarity to the yeast structure (PDB: 1NI3)%3B fluorescence spectroscopy revealed nucleic acid binding%3B the yeast protein YBR025c interacts with the translation elongation factor eEF1%3B Derived by automated computational analysis using gene prediction method: Protein Homology.	894	1695
VT1169_0892:VT1169_0893	intergenic	946288	946477	189	.									2860	1696
VT1169_0893	CDS	946477	947061	584	-	PTH1	peptidyl-tRNA hydrolase, PTH1 family [EC:3.1.1.29]	K01056	Translation factors;Release factors		COG0193	J	Enables the recycling of peptidyl-tRNAs produced at termination of translation%3B Derived by automated computational analysis using gene prediction method: Protein Homology.	895	1697
VT1169_0893:VT1169_0894	intergenic	947061	947583	522	.									2861	1698
VT1169_0894	pseudogene	947583	948277	694	+		NA						hypothetical protein%3B disrupted%3B Derived by automated computational analysis using gene prediction method: Protein Homology.	896	1699
VT1169_0894:VT1169_0895	intergenic	948277	948357	80	.									2862	1700
VT1169_0895	tRNA	948357	948432	75	-		tRNA-Trp							897	1701
VT1169_0895:VT1169_0896	intergenic	948432	948467	35	.									2863	1702
VT1169_0896	tRNA	948467	948543	76	-		tRNA-Asp							898	1703
VT1169_0896:VT1169_0897	intergenic	948543	948552	9	.									2864	1704
VT1169_0897	rRNA	948552	948667	115	-		5S ribosomal RNA							899	1705
VT1169_0897:VT1169_0898	intergenic	948667	948718	51	.									2865	1706
VT1169_0898	rRNA	948718	948833	115	-		5S ribosomal RNA							900	1707
VT1169_0898:VT1169_0899	intergenic	948833	949103	270	.									2866	1708
VT1169_0899	rRNA	949103	952144	3041	-		23S ribosomal RNA							901	1709
VT1169_0899:VT1169_0900	intergenic	952144	952344	200	.									2867	1710
VT1169_0900	tRNA	952344	952419	75	-		tRNA-Glu							902	1711
VT1169_0900:VT1169_0901	intergenic	952419	952518	99	.									2868	1712
VT1169_0901	rRNA	952518	954060	1542	-		16S ribosomal RNA							903	1713
VT1169_0901:VT1169_0902	intergenic	954060	954243	183	.									2869	1714
VT1169_0902	tRNA	954243	954319	76	-		tRNA-Pro							904	1715
VT1169_0902:VT1169_0903	intergenic	954319	954322	3	.									2870	1716
VT1169_0903	tRNA	954322	954397	75	-		tRNA-His							905	1717
VT1169_0903:VT1169_0904	intergenic	954397	954429	32	.									2871	1718
VT1169_0904	tRNA	954429	954505	76	-		tRNA-Arg							906	1719
VT1169_0904:VT1169_0905	intergenic	954505	954671	166	.									2872	1720
VT1169_0905	CDS	954671	955744	1073	-	wecA	UDP-GlcNAc:undecaprenyl-phosphate GlcNAc-1-phosphate transferase [EC:2.7.8.33]	K02851	Lipopolysaccharide biosynthesis;O-antigen		COG0472	M	catalyzes the formation of alpha-N-acetylglucosaminyl-pyrophosphoryl-undecaprenyl from alpha-N-acetylglucosaminyl 1-phosphate and the lipid carrier undecaprenyl phosphate%3B Derived by automated computational analysis using gene prediction method: Protein Homology.	907	1721
VT1169_0905:VT1169_0906	intergenic	955744	955873	129	.									2873	1722
VT1169_0906	CDS	955873	957156	1283	+	hemL	glutamate-1-semialdehyde 2,1-aminomutase [EC:5.4.3.8]	K01845	Porphyrin and chlorophyll metabolism	M00121 Heme biosynthesis, glutamate => protoheme/siroheme	COG0001	H	Converts (S)-4-amino-5-oxopentanoate to 5-aminolevulinate during the porphyrin biosynthesis pathway%3B Derived by automated computational analysis using gene prediction method: Protein Homology.	908	1723
VT1169_0906:VT1169_0907	intergenic	957156	957232	76	.									2874	1724
VT1169_0907	CDS	957232	959823	2591	-	glnD	[protein-PII] uridylyltransferase [EC:2.7.7.59]	K00990	Two-component system		COG2844	O		909	1725
VT1169_0907:VT1169_0908	intergenic	959823	959889	66	.									2875	1726
VT1169_0908	CDS	959889	960689	800	-		methionine aminopeptidase	K01265			COG0024	J	catalyzes the removal of N-terminal amino acids from peptides and arylamides%3B generally Co(II) however activity has been shown for some methionine aminopeptidases with Zn%2C Fe%2C or Mn%3B Derived by automated computational analysis using gene prediction method: Protein Homology.	910	1727
VT1169_0908:VT1169_0909	intergenic	960689	960823	134	.									2876	1728
VT1169_0909	CDS	960823	961164	341	+		iron-sulfur cluster insertion protein ErpA	K15724			COG0316	S	essential respiratory protein A%3B may be involved in the transfer of iron-sulfur clusters%3B essential for growth using oxygen or alternate electron acceptors%3B Derived by automated computational analysis using gene prediction method: Protein Homology.	911	1729
VT1169_0909:VT1169_0910	intergenic	961164	961166	2	.									2877	1730
VT1169_0910	CDS	961166	961381	215	+		hypothetical protein	K09910			COG3112	S		912	1731
VT1169_0910:VT1169_0911	intergenic	961381	961427	46	.									2878	1732
VT1169_0911	CDS	961427	963820	2393	+	mrcB	penicillin-binding protein 1B [EC:2.4.1.129 3.4.-.-]	K05365	Peptidoglycan biosynthesis		COG0744	M	penicillin-binding protein 1b%3B contains transglycosylase and transpeptidase activity%3B major enzyme for peptidoglycan biosynthesis in Escherichia coli%3B transmembrane protein%3B forms dimers%3B three variants%2C one of which may be a degradation product%2C while the other appears to result from an alternative initiation site%2C are found within the cell%3B Derived by automated computational a…	913	1733
VT1169_0911:VT1169_0912	intergenic	963820	964119	299	.									2879	1734
VT1169_0912	CDS	964119	966026	1907	+	FTR	high-affinity iron transporter	K07243	Electrochemical potential-driven transporters		COG0672	P		914	1735
VT1169_0912:VT1169_0913	intergenic	966026	966069	43	.									2880	1736
VT1169_0913	CDS	966069	966590	521	+	p19	periplasmic iron binding protein	K07230	Electrochemical potential-driven transporters		COG3470	P		915	1737
VT1169_0913:VT1169_0914	intergenic	966590	966729	139	.									2881	1738
VT1169_0914	CDS	966729	968159	1430	+		hypothetical protein							916	1739
VT1169_0914:VT1169_0915	intergenic	968159	968162	3	.									2882	1740
VT1169_0915	CDS	968162	969487	1325	+	ABC.CD.P	putative ABC transport system permease protein	K02004	ABC transporters;ABC-2 type and other transporters;Putative ABC transporter	M00258 Putative ABC transport system	COG0577 COG3127			917	1741
VT1169_0916	CDS	969474	970613	1139	+	ABC.CD.P	putative ABC transport system permease protein	K02004	ABC transporters;ABC-2 type and other transporters;Putative ABC transporter	M00258 Putative ABC transport system	COG0577 COG3127			918	1742
VT1169_0916:VT1169_0917	intergenic	970613	970615	2	.									2883	1743
VT1169_0917	CDS	970615	971286	671	+	ABC.CD.A	putative ABC transport system ATP-binding protein	K02003	ABC transporters;ABC-2 type and other transporters;ABC-2 type transporter	M00258 Putative ABC transport system	COG1136 COG4181			919	1744
VT1169_0918	CDS	971276	971767	491	+		thioredoxin							920	1745
VT1169_0918:VT1169_0919	intergenic	971767	971774	7	.									2884	1746
VT1169_0919	CDS	971774	972085	311	+		cytochrome C biogenesis protein CcsB							921	1747
VT1169_0919:VT1169_0920	intergenic	972085	972413	328	.									2885	1748
VT1169_0920	CDS	972413	973078	665	+		phosphatase							922	1749
VT1169_0920:VT1169_0921	intergenic	973078	973270	192	.									2886	1750
VT1169_0921	CDS	973270	974418	1148	-		transposase							923	1751
VT1169_0921:VT1169_0922	intergenic	974418	974516	98	.									2887	1752
VT1169_0922	CDS	974516	974806	290	-		hypothetical protein							924	1753
VT1169_0922:VT1169_0923	intergenic	974806	975032	226	.									2888	1754
VT1169_0923	pseudogene	975032	975568	536	-		NA							925	1755
VT1169_0923:VT1169_0924	intergenic	975568	975876	308	.									2889	1756
VT1169_0924	CDS	975876	979925	4049	-		ATP-dependent helicase	K03578			COG1643	L	involved in the post-transcriptional processing of the daa operon mRNA%2C which encodes proteins involved in fimbrial biogenesis of an enteropathogenic E. coli strain%3B Derived by automated computational analysis using gene prediction method: Protein Homology.	926	1757
VT1169_0925	CDS	979922	980311	389	-		hypothetical protein							927	1758
VT1169_0925:VT1169_0926	intergenic	980311	980312	1	.									2890	1759
VT1169_0926	CDS	980312	980764	452	-		hypothetical protein							928	1760
VT1169_0926:VT1169_0927	intergenic	980764	980889	125	.									2891	1761
VT1169_0927	CDS	980889	981218	329	-	grxD	monothiol glutaredoxin	K07390	Chaperones and folding catalysts;Protein folding catalysts		COG0278	O		929	1762
VT1169_0927:VT1169_0928	intergenic	981218	981560	342	.									2892	1763
VT1169_0928	CDS	981560	982600	1040	-	TC.OOP	OmpA-OmpF porin, OOP family	K03286	Pores ion channels		COG2885	M		930	1764
VT1169_0928:VT1169_0929	intergenic	982600	983046	446	.									2893	1765
VT1169_0929	CDS	983046	986138	3092	+		hypothetical protein							931	1766
VT1169_0929:VT1169_0930	intergenic	986138	986148	10	.									2894	1767
VT1169_0930	CDS	986148	986570	422	+		esterase							932	1768
VT1169_0931	CDS	986563	987627	1064	+	hemH, FECH	ferrochelatase [EC:4.99.1.1]	K01772	Porphyrin and chlorophyll metabolism	M00121 Heme biosynthesis, glutamate => protoheme/siroheme	COG0276	H	protoheme ferro-lyase%3B catalyzes the insertion of a ferrous ion into protoporphyrin IX to form protoheme%3B involved in protoheme biosynthesis%3B in some organisms this protein is membrane-associated while in others it is cytosolic%3B Derived by automated computational analysis using gene prediction method: Protein Homology.	933	1769
VT1169_0931:VT1169_0932	intergenic	987627	987668	41	.									2895	1770
VT1169_0932	CDS	987668	988168	500	+		peroxidase	K11065			COG2077	O	antioxidant activity%3B thioredoxin-dependent thiol peroxidase%3B forms homodimers in solution%3B shows substrate specificity to alkyl hydroperoxides%3B periplasmic protein%3B Derived by automated computational analysis using gene prediction method: Protein Homology.	934	1771
VT1169_0932:VT1169_0933	intergenic	988168	988373	205	.									2896	1772
VT1169_0933	CDS	988373	989518	1145	-	nagA, AMDHD2	N-acetylglucosamine-6-phosphate deacetylase [EC:3.5.1.25]	K01443	Amino sugar and nucleotide sugar metabolism		COG1820	G	catalyzes the formation of glucosamine 6-phosphate from N-acetylglucosamine 6-phosphate%3B Derived by automated computational analysis using gene prediction method: Protein Homology.	935	1773
VT1169_0933:VT1169_0934	intergenic	989518	989574	56	.									2897	1774
VT1169_0934	CDS	989574	990377	803	-	nagB, GNPDA	glucosamine-6-phosphate deaminase [EC:3.5.99.6]	K02564	Amino sugar and nucleotide sugar metabolism		COG0363	G	catalyzes the reversible formation of fructose 6-phosphate from glucosamine 6-phosphate%3B Derived by automated computational analysis using gene prediction method: Protein Homology.	936	1775
VT1169_0934:VT1169_0935	intergenic	990377	990532	155	.									2898	1776
VT1169_0935	CDS	990532	991410	878	-	E4.1.3.3, nanA, NPL	N-acetylneuraminate lyase [EC:4.1.3.3]	K01639	Amino sugar and nucleotide sugar metabolism		COG0329	EM		937	1777
VT1169_0935:VT1169_0936	intergenic	991410	991420	10	.									2899	1778
VT1169_0936	CDS	991420	992289	869	-		N-acetylmannosamine kinase							938	1779
VT1169_0936:VT1169_0937	intergenic	992289	992299	10	.									2900	1780
VT1169_0937	CDS	992299	993183	884	-	nanK	N-acylmannosamine kinase [EC:2.7.1.60]	K00885	Amino sugar and nucleotide sugar metabolism		COG1940	KG	catalyzes the phosphorylation of the N-acetylmannosamine (ManNAc) liberated from N-acetyl-neuraminic acid by the nanA protein%3B Derived by automated computational analysis using gene prediction method: Protein Homology.	939	1781
VT1169_0937:VT1169_0938	intergenic	993183	993200	17	.									2901	1782
VT1169_0938	CDS	993200	993901	701	-	nanE	N-acylglucosamine-6-phosphate 2-epimerase [EC:5.1.3.9]	K01788	Amino sugar and nucleotide sugar metabolism		COG3010	G		940	1783
VT1169_0938:VT1169_0939	intergenic	993901	994143	242	.									2902	1784
VT1169_0939	CDS	994143	995129	986	+		sialic acid-binding protein							941	1785
VT1169_0939:VT1169_0940	intergenic	995129	995193	64	.									2903	1786
VT1169_0940	CDS	995193	997043	1850	+		C4-dicarboxylate ABC transporter permease							942	1787
VT1169_0940:VT1169_0941	intergenic	997043	997182	139	.									2904	1788
VT1169_0941	CDS	997182	998312	1130	+		N-acetylneuraminic acid mutarotase	K17948			COG3055	S		943	1789
VT1169_0941:VT1169_0942	intergenic	998312	998561	249	.									2905	1790
VT1169_0942	CDS	998561	1000027	1466	+	PTS-Nag-EIIC, nagE	PTS system, N-acetylglucosamine-specific IIC component	K02804	Amino sugar and nucleotide sugar metabolism	M00267 PTS system, N-acetylglucosamine-specific II component	COG1263	G		944	1791
VT1169_0942:VT1169_0943	intergenic	1000027	1000703	676	.									2906	1792
VT1169_0943	CDS	1000703	1001773	1070	-		hypothetical protein							945	1793
VT1169_0943:VT1169_0944	intergenic	1001773	1002000	227	.									2907	1794
VT1169_0944	CDS	1002000	1004042	2042	-	uvrB	excinuclease ABC subunit B	K03702	Nucleotide excision repair		COG0556	L	The UvrABC repair system catalyzes the recognition and processing of DNA lesions. The beta-hairpin of the Uvr-B subunit is inserted between the strands%2C where it probes for the presence of a lesion%3B Derived by automated computational analysis using gene prediction method: Protein Homology.	946	1795
VT1169_0944:VT1169_0945	intergenic	1004042	1004446	404	.									2908	1796
VT1169_0945	tRNA	1004446	1004521	75	+		tRNA-Asn							947	1797
VT1169_0945:VT1169_0946	intergenic	1004521	1004654	133	.									2909	1798
VT1169_0946	CDS	1004654	1005685	1031	-		cobalt transporter							948	1799
VT1169_0946:VT1169_0947	intergenic	1005685	1005700	15	.									2910	1800
VT1169_0947	CDS	1005700	1006365	665	-		ABC transporter permease							949	1801
VT1169_0947:VT1169_0948	intergenic	1006365	1006744	379	.									2911	1802
VT1169_0948	CDS	1006744	1008414	1670	+		ABC transporter ATP-binding protein						ChvD%3B in Agrobacterium tumefaciens%2C mutations in both Walker boxes were found to affect virulence%3B Derived by automated computational analysis using gene prediction method: Protein Homology.	950	1803
VT1169_0948:VT1169_0949	intergenic	1008414	1008518	104	.									2912	1804
VT1169_0949	CDS	1008518	1009405	887	-		hypothetical protein							951	1805
VT1169_0949:VT1169_0950	intergenic	1009405	1009908	503	.									2913	1806
VT1169_0950	CDS	1009908	1011806	1898	+	parE	topoisomerase IV subunit B [EC:5.99.1.-]	K02622	DNA replication;DNA topoisomerases;Chromosome partitioning proteins		COG0187	L	decatenates newly replicated chromosomal DNA and relaxes positive and negative DNA supercoiling%3B Derived by automated computational analysis using gene prediction method: Protein Homology.	952	1807
VT1169_0950:VT1169_0951	intergenic	1011806	1012398	592	.									2914	1808
VT1169_0951	CDS	1012398	1014653	2255	+	parC	topoisomerase IV subunit A [EC:5.99.1.-]	K02621	DNA replication;DNA topoisomerases;Chromosome partitioning proteins		COG0188	L	decatenates newly replicated chromosomal DNA and relaxes positive and negative DNA supercoiling%3B Derived by automated computational analysis using gene prediction method: Protein Homology.	953	1809
VT1169_0951:VT1169_0952	intergenic	1014653	1014937	284	.									2915	1810
VT1169_0952	CDS	1014937	1015548	611	+	GST, gst	glutathione S-transferase [EC:2.5.1.18]	K00799	Glutathione metabolism		COG0625	O		954	1811
VT1169_0952:VT1169_0953	intergenic	1015548	1015599	51	.									2916	1812
VT1169_0953	CDS	1015599	1016318	719	-		hypothetical protein	K07126			COG0790	R		955	1813
VT1169_0954	CDS	1016315	1017031	716	-		hypothetical protein							956	1814
VT1169_0954:VT1169_0955	intergenic	1017031	1017133	102	.									2917	1815
VT1169_0955	CDS	1017133	1017486	353	+		aminoacrylate peracid reductase							957	1816
VT1169_0955:VT1169_0956	intergenic	1017486	1017528	42	.									2918	1817
VT1169_0956	CDS	1017528	1019072	1544	-		hypothetical protein							958	1818
VT1169_0956:VT1169_0957	intergenic	1019072	1019075	3	.									2919	1819
VT1169_0957	CDS	1019075	1020028	953	-		ribonuclease III							959	1820
VT1169_0957:VT1169_0958	intergenic	1020028	1020172	144	.									2920	1821
VT1169_0958	CDS	1020172	1021065	893	-		hypothetical protein							960	1822
VT1169_0959	CDS	1021065	1023110	2045	-	DPO3G, dnaX	DNA polymerase III subunit gamma/tau [EC:2.7.7.7]	K02343	Purine metabolism;Pyrimidine metabolism;DNA replication;DNA replication elongation factors;Mismatch repair;Homologous recombination	M00260 DNA polymerase III complex, bacteria	COG2812	L		961	1823
VT1169_0959:VT1169_0960	intergenic	1023110	1023143	33	.									2921	1824
VT1169_0960	CDS	1023143	1023685	542	-	APRT, apt	adenine phosphoribosyltransferase [EC:2.4.2.7]	K00759	Purine metabolism		COG0503	F		962	1825
VT1169_0960:VT1169_0961	intergenic	1023685	1023776	91	.									2922	1826
VT1169_0961	CDS	1023776	1024732	956	-	lpxM	lauroyl-KDO2-lipid IV(A) myristoyltransferase [EC:2.3.1.243]	K02560	Lipopolysaccharide biosynthesis;Lipid A	M00060 Lipopolysaccharide biosynthesis, KDO2-lipid A	COG1560	M		963	1827
VT1169_0961:VT1169_0962	intergenic	1024732	1024848	116	.									2923	1828
VT1169_0962	CDS	1024848	1025615	767	-		hypothetical protein	K07090			COG0730	R		964	1829
VT1169_0962:VT1169_0963	intergenic	1025615	1025619	4	.									2924	1830
VT1169_0963	CDS	1025619	1026491	872	-		murein endopeptidase	K07261			COG3770	M	D-alanyl-D-alanine endopeptidase%3B functions in hydrolyzing cell wall peptidoglycan%3B similar to LAS metallopeptidases%3B forms a dimer in periplasm%3B Derived by automated computational analysis using gene prediction method: Protein Homology.	965	1831
VT1169_0963:VT1169_0964	intergenic	1026491	1026513	22	.									2925	1832
VT1169_0964	CDS	1026513	1027586	1073	-	aroC	chorismate synthase [EC:4.2.3.5]	K01736	Biosynthesis of amino acids;Phenylalanine, tyrosine and tryptophan biosynthesis	M00022 Shikimate pathway, phosphoenolpyruvate + erythrose-4P => chorismate	COG0082	E	catalyzes the formation of chorismate from 5-O-(1-carboxyvinyl)-3-phosphoshikimate in aromatic amino acid biosynthesis%3B Derived by automated computational analysis using gene prediction method: Protein Homology.	966	1833
VT1169_0964:VT1169_0965	intergenic	1027586	1027608	22	.									2926	1834
VT1169_0965	CDS	1027608	1030931	3323	-	kefA	potassium efflux system protein	K05802	Pores ion channels		COG3264	M		967	1835
VT1169_0965:VT1169_0966	intergenic	1030931	1030940	9	.									2927	1836
VT1169_0966	CDS	1030940	1032355	1415	-	menE	O-succinylbenzoic acid--CoA ligase [EC:6.2.1.26]	K01911	Ubiquinone and other terpenoid-quinone biosynthesis	M00116 Menaquinone biosynthesis, chorismate => menaquinone	COG0318	IQ		968	1837
VT1169_0966:VT1169_0967	intergenic	1032355	1032361	6	.									2928	1838
VT1169_0967	CDS	1032361	1032978	617	-	seqA	negative modulator of initiation of replication	K03645	DNA replication;DNA replication termination factors;Chromosome partitioning proteins		COG3057	L	negative modulator of the initiation of chromosome replication%3B Derived by automated computational analysis using gene prediction method: Protein Homology.	969	1839
VT1169_0967:VT1169_0968	intergenic	1032978	1033065	87	.									2929	1840
VT1169_0968	CDS	1033065	1033865	800	+		esterase	K01175			COG0596	R		970	1841
VT1169_0968:VT1169_0969	intergenic	1033865	1034285	420	.									2930	1842
VT1169_0969	CDS	1034285	1034809	524	+		flavodoxin FldA	K03839			COG0716	C	An electron-transfer protein%3B flavodoxin binds one FMN molecule%2C which serves as a redox-active prosthetic group%3B Derived by automated computational analysis using gene prediction method: Protein Homology.	971	1843
VT1169_0969:VT1169_0970	intergenic	1034809	1034828	19	.									2931	1844
VT1169_0970	CDS	1034828	1035268	440	+	fur	Fur family transcriptional regulator, ferric uptake regulator	K03711	Transcription factors		COG0735	P		972	1845
VT1169_0970:VT1169_0971	intergenic	1035268	1035436	168	.									2932	1846
VT1169_0971	CDS	1035436	1038099	2663	+	gyrA	DNA gyrase subunit A [EC:5.99.1.3]	K02469	DNA replication;DNA topoisomerases		COG0188	L		973	1847
VT1169_0971:VT1169_0972	intergenic	1038099	1038167	68	.									2933	1848
VT1169_0972	CDS	1038167	1038517	350	+		hypothetical protein							974	1849
VT1169_0972:VT1169_0973	intergenic	1038517	1038551	34	.									2934	1850
VT1169_0973	CDS	1038551	1038868	317	-		translation initiation factor Sui1	K03113			COG0023	J	involved in start site selection during the initiation of translation%3B Derived by automated computational analysis using gene prediction method: Protein Homology.	975	1851
VT1169_0973:VT1169_0974	intergenic	1038868	1038874	6	.									2935	1852
VT1169_0974	CDS	1038874	1039566	692	-	pyrF	orotidine-5'-phosphate decarboxylase [EC:4.1.1.23]	K01591	Pyrimidine metabolism	M00051 Uridine monophosphate biosynthesis, glutamine (+ PRPP) => UMP	COG0284	F		976	1853
VT1169_0974:VT1169_0975	intergenic	1039566	1039596	30	.									2936	1854
VT1169_0975	CDS	1039596	1040786	1190	-		hypothetical protein							977	1855
VT1169_0976	CDS	1040786	1041082	296	-		hypothetical protein	K08992			COG3771	S		978	1856
VT1169_0976:VT1169_0977	intergenic	1041082	1041181	99	.									2937	1857
VT1169_0977	CDS	1041181	1041468	287	-	ihfB	integration host factor subunit beta	K05788	DNA replication;DNA replication initiation factors;Nucleoid associated proteins		COG0776	L	This protein is one of the two subunits of integration host factor%2C a specific DNA-binding protein that functions in genetic recombination as well as in transcriptional and translational control%3B Derived by automated computational analysis using gene prediction method: Protein Homology.	979	1858
VT1169_0977:VT1169_0978	intergenic	1041468	1041530	62	.									2938	1859
VT1169_0978	CDS	1041530	1043176	1646	-	RP-S1, rpsA	small subunit ribosomal protein S1	K02945	Ribosome	M00178 Ribosome, bacteria	COG0539	J		980	1860
VT1169_0978:VT1169_0979	intergenic	1043176	1043274	98	.									2939	1861
VT1169_0979	CDS	1043274	1043951	677	-	cmk	cytidylate kinase [EC:2.7.4.14]	K00945	Pyrimidine metabolism	M00052 Pyrimidine ribonucleotide biosynthesis, UMP => UDP/UTP,CDP/CTP	COG0283	F		981	1862
VT1169_0980	CDS	1043944	1044837	893	-		hypothetical protein	K09824			COG2990	S		982	1863
VT1169_0980:VT1169_0981	intergenic	1044837	1045130	293	.									2940	1864
VT1169_0981	pseudogene	1045130	1046882	1752	+		NA						TonB-dependent receptor%3B disrupted%3B Derived by automated computational analysis using gene prediction method: Protein Homology.	983	1865
VT1169_0981:VT1169_0982	intergenic	1046882	1046960	78	.									2941	1866
VT1169_0982	CDS	1046960	1049734	2774	+		peptidase M16	K07263			COG0612	R		984	1867
VT1169_0982:VT1169_0983	intergenic	1049734	1049801	67	.									2942	1868
VT1169_0983	CDS	1049801	1050133	332	-		branched-chain amino acid ABC transporter							985	1869
VT1169_0983:VT1169_0984	intergenic	1050133	1050134	1	.									2943	1870
VT1169_0984	CDS	1050134	1050862	728	-		branched-chain amino acid transporter AzlC							986	1871
VT1169_0984:VT1169_0985	intergenic	1050862	1050867	5	.									2944	1872
VT1169_0985	CDS	1050867	1051799	932	-	metR	LysR family transcriptional regulator, regulator for metE and metH	K03576	Transcription factors		COG0583	K		987	1873
VT1169_0985:VT1169_0986	intergenic	1051799	1052099	300	.									2945	1874
VT1169_0986	CDS	1052099	1054372	2273	+	metE	5-methyltetrahydropteroyltriglutamate--homocysteine methyltransferase [EC:2.1.1.14]	K00549	Biosynthesis of amino acids;Cysteine and methionine metabolism;Selenocompound metabolism	M00017 Methionine biosynthesis, apartate => homoserine => methionine	COG0620	E		988	1875
VT1169_0986:VT1169_0987	intergenic	1054372	1054484	112	.									2946	1876
VT1169_0987	CDS	1054484	1054672	188	-		hypothetical protein							989	1877
VT1169_0987:VT1169_0988	intergenic	1054672	1054702	30	.									2947	1878
VT1169_0988	pseudogene	1054702	1057576	2874	-		NA						DEAD/DEAH box helicase%3B disrupted%3B Derived by automated computational analysis using gene prediction method: Protein Homology.	990	1879
VT1169_0988:VT1169_0989	intergenic	1057576	1057673	97	.									2948	1880
VT1169_0989	CDS	1057673	1057852	179	-		CRISPR-associated protein Cas3							991	1881
VT1169_0989:VT1169_0990	intergenic	1057852	1058406	554	.									2949	1882
VT1169_0990	CDS	1058406	1059068	662	+	yccA	modulator of FtsH protease	K19416	Pores ion channels	M00742 Aminoglycoside resistance, protease FtsH	COG0670	R	binds to the HflBKC complex which modulates FtsH activity%3B Derived by automated computational analysis using gene prediction method: Protein Homology.	992	1883
VT1169_0990:VT1169_0991	intergenic	1059068	1059154	86	.									2950	1884
VT1169_0991	CDS	1059154	1059483	329	+	tusE	tRNA 2-thiouridine synthesizing protein E [EC:2.8.1.-]	K11179	Transfer RNA biogenesis;tRNA modification factors;Thiolation factors;Sulfur relay system		COG2920	P	transfers sulfur from TusBCD complex to MnmA%3B involved in thiouridation of U34 position of some tRNAs%3B Derived by automated computational analysis using gene prediction method: Protein Homology.	993	1885
VT1169_0991:VT1169_0992	intergenic	1059483	1059582	99	.									2951	1886
VT1169_0992	CDS	1059582	1060463	881	+	sitA	manganese/iron transport system substrate-binding protein	K11604	ABC transporters;Metallic cation, iron-siderophore and vitamin B12 transporters;Manganese/iron transporter	M00317 Manganese/iron transport system	COG0803	P		994	1887
VT1169_0993	CDS	1060463	1061353	890	+	sitB	manganese/iron transport system ATP-binding protein	K11607	ABC transporters;Metallic cation, iron-siderophore and vitamin B12 transporters;Manganese/zinc/iron transporter	M00317 Manganese/iron transport system	COG1121	P		995	1888
VT1169_0994	CDS	1061353	1062210	857	+	sitC	manganese/iron transport system permease protein	K11605	ABC transporters;Metallic cation, iron-siderophore and vitamin B12 transporters;Manganese/iron transporter	M00317 Manganese/iron transport system	COG1108	P		996	1889
VT1169_0995	CDS	1062207	1063055	848	+	sitD	manganese/iron transport system permease protein	K11606	ABC transporters;Metallic cation, iron-siderophore and vitamin B12 transporters;Manganese/iron transporter	M00317 Manganese/iron transport system	COG1108	P		997	1890
VT1169_0996	CDS	1063030	1063302	272	-	acyP	acylphosphatase [EC:3.6.1.7]	K01512	Pyruvate metabolism;Aminobenzoate degradation		COG1254	C	catalyzes the hydrolysis of acylphosphate%3B Derived by automated computational analysis using gene prediction method: Protein Homology.	998	1891
VT1169_0996:VT1169_0997	intergenic	1063302	1063447	145	.									2952	1892
VT1169_0997	CDS	1063447	1064121	674	+		hypothetical protein	K09909			COG3110	S		999	1893
VT1169_0997:VT1169_0998	intergenic	1064121	1064184	63	.									2953	1894
VT1169_0998	CDS	1064184	1064573	389	+	mgsA	methylglyoxal synthase [EC:4.2.3.3]	K01734	Propanoate metabolism		COG1803	G		1000	1895
VT1169_0998:VT1169_0999	intergenic	1064573	1064634	61	.									2954	1896
VT1169_0999	CDS	1064634	1065107	473	+		hypothetical protein							1001	1897
VT1169_0999:VT1169_1000	intergenic	1065107	1065116	9	.									2955	1898
VT1169_1000	CDS	1065116	1067257	2141	+		hypothetical protein							1002	1899
VT1169_1001	CDS	1067254	1067760	506	-		hypothetical protein							1003	1900
VT1169_1001:VT1169_1002	intergenic	1067760	1067823	63	.									2956	1901
VT1169_1002	CDS	1067823	1068773	950	+	prmB	ribosomal protein L3 glutamine methyltransferase [EC:2.1.1.298]	K07320	Ribosome biogenesis;ribosomal protein modification factors		COG2890	J		1004	1902
VT1169_1002:VT1169_1003	intergenic	1068773	1068940	167	.									2957	1903
VT1169_1003	CDS	1068940	1069884	944	-	E2.2.1.1, tktA, tktB	transketolase [EC:2.2.1.1]	K00615	Carbon metabolism;Biosynthesis of amino acids;Pentose phosphate pathway	M00167 Reductive pentose phosphate cycle, glyceraldehyde-3P => ribulose-5P;M00167 Reductive pentose phosphate cycle, glyceraldehyde-3P => ribulose-5P;M00004 Pentose phosphate pathway (Pentose phosphate cycle);M00007 Pentose phosphate pathway, non-oxidative phase, fructose 6P => ribose 5P	COG0021	G		1005	1904
VT1169_1004	CDS	1069874	1070698	824	-	E2.2.1.1, tktA, tktB	transketolase [EC:2.2.1.1]	K00615	Carbon metabolism;Biosynthesis of amino acids;Pentose phosphate pathway	M00167 Reductive pentose phosphate cycle, glyceraldehyde-3P => ribulose-5P;M00167 Reductive pentose phosphate cycle, glyceraldehyde-3P => ribulose-5P;M00004 Pentose phosphate pathway (Pentose phosphate cycle);M00007 Pentose phosphate pathway, non-oxidative phase, fructose 6P => ribose 5P	COG0021	G		1006	1905
VT1169_1004:VT1169_1005	intergenic	1070698	1070708	10	.									2958	1906
VT1169_1005	CDS	1070708	1071916	1208	-	PTS-Ula-EIIC, ulaA, sgaT	PTS system, ascorbate-specific IIC component	K03475	Ascorbate and aldarate metabolism;Phosphotransferase system (PTS);Enzyme II;Ascorbate-specific II component	M00550 Ascorbate degradation, ascorbate => D-xylulose-5P;M00283 PTS system, ascorbate-specific II component	COG3037	S		1007	1907
VT1169_1005:VT1169_1006	intergenic	1071916	1072079	163	.									2959	1908
VT1169_1006	CDS	1072079	1072348	269	-	PTS-Ula-EIIB, ulaB, sgaB	PTS system, ascorbate-specific IIB component [EC:2.7.1.69]	K02822	Ascorbate and aldarate metabolism;Phosphotransferase system (PTS);Enzyme II;Ascorbate-specific II component	M00550 Ascorbate degradation, ascorbate => D-xylulose-5P;M00283 PTS system, ascorbate-specific II component	COG3414	G		1008	1909
VT1169_1006:VT1169_1007	intergenic	1072348	1072643	295	.									2960	1910
VT1169_1007	CDS	1072643	1072831	188	-		hypothetical protein							1009	1911
VT1169_1007:VT1169_1008	intergenic	1072831	1072850	19	.									2961	1912
VT1169_1008	CDS	1072850	1073848	998	-		lysogenic conversion protein							1010	1913
VT1169_1008:VT1169_1009	intergenic	1073848	1074109	261	.									2962	1914
VT1169_1009	CDS	1074109	1076052	1943	-		ABC transporter ATP-binding protein	K15738			COG0488	R	Uup%3B in Escherichia coli this cytoplasmic protein was shown to contain ATPase activity%3B mutations in this gene affect RecA-independent excision of transposons and affects Mu bacteriophage growth%3B Derived by automated computational analysis using gene prediction method: Protein Homology.	1011	1915
VT1169_1009:VT1169_1010	intergenic	1076052	1076094	42	.									2963	1916
VT1169_1010	CDS	1076094	1077446	1352	-	dgt	dGTPase [EC:3.1.5.1]	K01129	Purine metabolism		COG0232	F		1012	1917
VT1169_1010:VT1169_1011	intergenic	1077446	1077448	2	.									2964	1918
VT1169_1011	CDS	1077448	1078140	692	-		deoxyguanosinetriphosphate triphosphohydrolase							1013	1919
VT1169_1012	CDS	1078140	1078550	410	-	cidA	holin-like protein	K06518	Pores ion channels		COG1380	R		1014	1920
VT1169_1012:VT1169_1013	intergenic	1078550	1078792	242	.									2965	1921
VT1169_1013	tRNA	1078792	1078877	85	+		tRNA-Leu							1015	1922
VT1169_1013:VT1169_1014	intergenic	1078877	1078969	92	.									2966	1923
VT1169_1014	CDS	1078969	1079469	500	+		chromosome partitioning protein ParB							1016	1924
VT1169_1014:VT1169_1015	intergenic	1079469	1079475	6	.									2967	1925
VT1169_1015	CDS	1079475	1080671	1196	+		cysteine desulfurase	K01766			COG0520	E		1017	1926
VT1169_1016	CDS	1080668	1081048	380	+		hypothetical protein	K02426			COG2166	R		1018	1927
VT1169_1016:VT1169_1017	intergenic	1081048	1081092	44	.									2968	1928
VT1169_1017	CDS	1081092	1082522	1430	-	gmhC	D-beta-D-heptose 7-phosphate kinase / D-beta-D-heptose 1-phosphate adenosyltransferase [EC:2.7.1.167 2.7.7.70]	K03272	Lipopolysaccharide biosynthesis;Unusual LPS sugar	M00064 ADP-L-glycero-D-manno-heptose biosynthesis	COG2870	M	catalyzes the phosphorylation of D-glycero-D-manno-heptose 7-phosphate to form D%2CD-heptose-1%2C7-bisphosphate and catalyzes transfer of ADP to D-glycero-D-manno-heptose 1-phosphate forming ADP-D%2CD-heptose%3B Derived by automated computational analysis using gene prediction method: Protein Homology.	1019	1929
VT1169_1017:VT1169_1018	intergenic	1082522	1082636	114	.									2969	1930
VT1169_1018	CDS	1082636	1083571	935	+	lpxL	KDO2-lipid IV(A) lauroyltransferase [EC:2.3.1.241]	K02517	Lipopolysaccharide biosynthesis;Lipid A	M00060 Lipopolysaccharide biosynthesis, KDO2-lipid A	COG1560	M	Acylates the intermediate (KDO)2-lipid IVA to form (KDO)2-(lauroyl)-lipid IVA%3B Derived by automated computational analysis using gene prediction method: Protein Homology.	1020	1931
VT1169_1018:VT1169_1019	intergenic	1083571	1083629	58	.									2970	1932
VT1169_1019	CDS	1083629	1084192	563	-		hypothetical protein							1021	1933
VT1169_1020	CDS	1084192	1084803	611	-		NAD(P)H oxidoreductase							1022	1934
VT1169_1020:VT1169_1021	intergenic	1084803	1084812	9	.									2971	1935
VT1169_1021	CDS	1084812	1085258	446	-		hypothetical protein	K07340			COG1585	OU		1023	1936
VT1169_1021:VT1169_1022	intergenic	1085258	1085282	24	.									2972	1937
VT1169_1022	CDS	1085282	1086208	926	-		protease							1024	1938
VT1169_1022:VT1169_1023	intergenic	1086208	1086730	522	.									2973	1939
VT1169_1023	CDS	1086730	1087551	821	-		glucanotransferase							1025	1940
VT1169_1023:VT1169_1024	intergenic	1087551	1087760	209	.									2974	1941
VT1169_1024	CDS	1087760	1088251	491	+		hypothetical protein							1026	1942
VT1169_1024:VT1169_1025	intergenic	1088251	1088324	73	.									2975	1943
VT1169_1025	CDS	1088324	1088746	422	-		hypothetical protein							1027	1944
VT1169_1025:VT1169_1026	intergenic	1088746	1088803	57	.									2976	1945
VT1169_1026	CDS	1088803	1089012	209	-		hypothetical protein							1028	1946
VT1169_1026:VT1169_1027	intergenic	1089012	1089353	341	.									2977	1947
VT1169_1027	CDS	1089353	1090735	1382	+		cytochrome C peroxidase	K00428			COG1858	P		1029	1948
VT1169_1027:VT1169_1028	intergenic	1090735	1090823	88	.									2978	1949
VT1169_1028	CDS	1090823	1091980	1157	-	rnd	ribonuclease D [EC:3.1.13.5]	K03684	Transfer RNA biogenesis;3'processing and CCA adding factors;3'processing factors		COG0349	J		1030	1950
VT1169_1028:VT1169_1029	intergenic	1091980	1092063	83	.									2979	1951
VT1169_1029	CDS	1092063	1093739	1676	-	ACSL, fadD	long-chain acyl-CoA synthetase [EC:6.2.1.3]	K01897	Fatty acid metabolism;Fatty acid biosynthesis;Fatty acid degradation	M00086 beta-Oxidation, acyl-CoA synthesis	COG0318 COG1022		Activates fatty acids by binding to coenzyme A%3B Derived by automated computational analysis using gene prediction method: Protein Homology.	1031	1952
VT1169_1029:VT1169_1030	intergenic	1093739	1093782	43	.									2980	1953
VT1169_1030	CDS	1093782	1094339	557	-		hypothetical protein	K07285			COG3065	M		1032	1954
VT1169_1030:VT1169_1031	intergenic	1094339	1094371	32	.									2981	1955
VT1169_1031	CDS	1094371	1095093	722	-	tsaB	tRNA threonylcarbamoyladenosine biosynthesis protein TsaB	K14742	Transfer RNA biogenesis;tRNA modification factors;Other tRNA modification factors		COG1214	O		1033	1956
VT1169_1031:VT1169_1032	intergenic	1095093	1095096	3	.									2982	1957
VT1169_1032	CDS	1095096	1097033	1937	-	dinG	ATP-dependent DNA helicase DinG [EC:3.6.4.12]	K03722	Other factors with a suspected DNA repair function		COG1199	KL		1034	1958
VT1169_1032:VT1169_1033	intergenic	1097033	1097109	76	.									2983	1959
VT1169_1033	CDS	1097109	1097927	818	+	E5.1.3.15	glucose-6-phosphate 1-epimerase [EC:5.1.3.15]	K01792	Glycolysis / Gluconeogenesis		COG0676	G		1035	1960
VT1169_1033:VT1169_1034	intergenic	1097927	1098337	410	.									2984	1961
VT1169_1034	CDS	1098337	1099194	857	+	ybbN	putative thioredoxin	K05838	Chaperones and folding catalysts;Protein folding catalysts		COG3118	O		1036	1962
VT1169_1034:VT1169_1035	intergenic	1099194	1099254	60	.									2985	1963
VT1169_1035	CDS	1099254	1100207	953	+	trxB	thioredoxin reductase (NADPH) [EC:1.8.1.9]	K00384	Pyrimidine metabolism;Selenocompound metabolism		COG0492	O	catalyzes the transfer of electrons from NADPH to thioredoxin%3B FAD/NAD(P) binding%3B Derived by automated computational analysis using gene prediction method: Protein Homology.	1037	1964
VT1169_1035:VT1169_1036	intergenic	1100207	1100313	106	.									2986	1965
VT1169_1036	CDS	1100313	1102076	1763	+	cydD	ATP-binding cassette, subfamily C, bacterial CydD	K16013	ABC transporters		COG4988	CO		1038	1966
VT1169_1037	CDS	1102076	1103809	1733	+	cydC	ATP-binding cassette, subfamily C, bacterial CydC	K16012	ABC transporters		COG4987	CO	in Escherichia coli the CydCD ABC transporter exports cysteine and glutathione into the periplasm in order to maintain redox balance%3B important for cytochrome bd and c%3B Derived by automated computational analysis using gene prediction method: Protein Homology.	1039	1967
VT1169_1037:VT1169_1038	intergenic	1103809	1104073	264	.									2987	1968
VT1169_1038	CDS	1104073	1104939	866	+	tesB	acyl-CoA thioesterase II [EC:3.1.2.-]	K10805	Biosynthesis of unsaturated fatty acids		COG1946	I		1040	1969
VT1169_1038:VT1169_1039	intergenic	1104939	1105228	289	.									2988	1970
VT1169_1039	CDS	1105228	1105968	740	-		hypothetical protein							1041	1971
VT1169_1039:VT1169_1040	intergenic	1105968	1106034	66	.									2989	1972
VT1169_1040	CDS	1106034	1106669	635	-		hypothetical protein							1042	1973
VT1169_1040:VT1169_1041	intergenic	1106669	1106757	88	.									2990	1974
VT1169_1041	CDS	1106757	1107341	584	+		hypothetical protein							1043	1975
VT1169_1041:VT1169_1042	intergenic	1107341	1107398	57	.									2991	1976
VT1169_1042	CDS	1107398	1108312	914	-	NAGK, nagK	N-acetylglucosamine kinase [EC:2.7.1.59]	K00884	Amino sugar and nucleotide sugar metabolism				catalyzes the formation of N-acetyl-D-glucosamine-6-phosphate from N-acetyl-D-glucosamine%3B Derived by automated computational analysis using gene prediction method: Protein Homology.	1044	1977
VT1169_1042:VT1169_1043	intergenic	1108312	1108363	51	.									2992	1978
VT1169_1043	CDS	1108363	1109103	740	-	pgpB	phosphatidylglycerophosphatase B [EC:3.1.3.27 3.1.3.81 3.1.3.4 3.6.1.27]	K01096	Glycerophospholipid metabolism		COG0671	I		1045	1979
VT1169_1043:VT1169_1044	intergenic	1109103	1109180	77	.									2993	1980
VT1169_1044	CDS	1109180	1109833	653	+	ribA, RIB1	GTP cyclohydrolase II [EC:3.5.4.25]	K01497	Riboflavin metabolism	M00125 Riboflavin biosynthesis, GTP => riboflavin/FMN/FAD	COG0807	H		1046	1981
VT1169_1044:VT1169_1045	intergenic	1109833	1110397	564	.									2994	1982
VT1169_1045	CDS	1110397	1110657	260	-		ABC transporter substrate-binding protein							1047	1983
VT1169_1045:VT1169_1046	intergenic	1110657	1111014	357	.									2995	1984
VT1169_1046	pseudogene	1111014	1112020	1006	-	E4.2.1.46, rfbB, rffG	dTDP-glucose 4,6-dehydratase [EC:4.2.1.46]	K01710	Polyketide sugar unit biosynthesis		COG1088	M	dTDP-glucose 4%2C6-dehydratase%3B disrupted%3B Derived by automated computational analysis using gene prediction method: Protein Homology.	1048	1985
VT1169_1046:VT1169_1047	intergenic	1112020	1112045	25	.									2996	1986
VT1169_1047	CDS	1112045	1112839	794	-		hypothetical protein							1049	1987
VT1169_1048	CDS	1112839	1113642	803	-	E3.1.11.2, xthA	exodeoxyribonuclease III [EC:3.1.11.2]	K01142	Base excision repair		COG0708	L		1050	1988
VT1169_1048:VT1169_1049	intergenic	1113642	1114183	541	.									2997	1989
VT1169_1049	CDS	1114183	1115601	1418	-	rfbP	undecaprenyl-phosphate galactose phosphotransferase [EC:2.7.8.6]	K00996	Lipopolysaccharide biosynthesis;O-antigen		COG2148	M		1051	1990
VT1169_1050	CDS	1115564	1116520	956	-	rfbN	rhamnosyltransferase [EC:2.4.1.-]	K12992	Lipopolysaccharide biosynthesis;O-antigen		COG0463	M		1052	1991
VT1169_1050:VT1169_1051	intergenic	1116520	1116530	10	.									2998	1992
VT1169_1051	CDS	1116530	1117399	869	-	rgpB	rhamnosyltransferase [EC:2.4.1.-]	K12997	Lipopolysaccharide biosynthesis;O-antigen		COG0463	M		1053	1993
VT1169_1052	CDS	1117392	1117772	380	-		hypothetical protein							1054	1994
VT1169_1053	CDS	1117772	1118476	704	-		glycosyl transferase	K00786						1055	1995
VT1169_1053:VT1169_1054	intergenic	1118476	1118485	9	.									2999	1996
VT1169_1054	CDS	1118485	1118853	368	-		dTDP-glucose-4-keto-6-deoxy-D-glucose reductase							1056	1997
VT1169_1054:VT1169_1055	intergenic	1118853	1118856	3	.									3000	1998
VT1169_1055	CDS	1118856	1120196	1340	-		hypothetical protein							1057	1999
[truncated: 1,892 more rows]

## Sheet: ox-v-anox (1)
order'	locus tag	lfc	padj	lfc.trim	padj.trim	-sites	lfc.-sites	padj.-sites	+sites	lfc.+sites	padj.+sites	-fit?	+fit?
1	VT1169_0001	-0.138427	0.69504	-0.05151	1	0			0
2	VT1169_0002	NA	NA	NA	NA	0			0
3	VT1169_0003	-0.428818	0.733547	-1.04921	0.890278	0			0
4	VT1169_0004	0.461902	0.764377	0.600371	0.730936	0			0
5	VT1169_0005	-0.283785	0.637145	-0.30125	0.83708	0			0
6	VT1169_0006	0.0466621	0.990932	0.0835681	1	0			0
7	VT1169_0007	NA	NA	NA	NA	0			0
8	VT1169_0008	NA	NA	NA	NA	0			0
9	VT1169_0009	0	NA	0	1	0			0
10	VT1169_0010	NA	NA	NA	NA	0			0
11	VT1169_0011	0	1	0	1	0			0
12	VT1169_0012	NA	NA	NA	NA	0			0
13	VT1169_0013	NA	NA	NA	NA	0			0
14	VT1169_0014	0	NA	0	1	0			0
15	VT1169_0015	0.227732	0.847223	0.261211	0.977051	0			0
16	VT1169_0016	0.145248	0.808474	0.118786	0.977051	0			0
17	VT1169_0017	-0.380913	0.965548	-0.412076	1	0			0
18	VT1169_0018	0	1	NA	NA	0			0
19	VT1169_0019	NA	NA	NA	NA	0			0
20	VT1169_0020	0.379557	0.937084	0.434682	1	0			0
21	VT1169_0021	0.83225	0.000328058	0.921221	0.000118093	0			0				hit
22	VT1169_0022	-0.384653	0.505175	-0.400346	0.582572	0			0
23	VT1169_0023	0.508829	0.588243	0.601272	0.441716	0			0
24	VT1169_0024	0.506288	0.847223	0.369182	0.991326	0			0
25	VT1169_0025	-0.16309	0.864769	-0.0830917	1	0			0
26	VT1169_0026	-0.044363	0.989546	-0.0318233	1	0			0
27	VT1169_0027	-0.0325008	0.995605	-0.031483	1	0			0
28	VT1169_0028	0.239351	0.801103	0.301395	0.870054	0			0
29	VT1169_0029	-0.821312	0.00246233	-0.866263	0.0117506	0			0			hit
30	VT1169_0030	-0.308197	0.797083	-0.395797	0.844542	0			0
31	VT1169_0031	-0.297996	NA	-1.00618	0.998687	0			0
32	VT1169_0032	0.443895	0.827877	0.0970376	1	0			0
33	VT1169_0033	-0.231013	0.937797	-0.270105	0.987046	0			0
34	VT1169_0034	0.0316111	0.994682	0.00296039	1	0			0
35	VT1169_0035	0	NA	0	NA	0			0
36	VT1169_0036	NA	NA	NA	NA	0			0
37	VT1169_0037	NA	NA	NA	NA	0			0
38	VT1169_0038	-1.92778	0.505175	-1.30153	0.837842	0			0
39	VT1169_0039	-0.119784	0.980753	-0.0724119	1	0			0
40	VT1169_0040	-0.38625	0.631492	-0.296914	0.758013	0			0
41	VT1169_0041	-0.0492674	0.995605	-0.0781898	1	0			0
42	VT1169_0042	-0.087089	NA	-0.45077	1	0			0
43	VT1169_0043	-0.0237358	1	0.0166392	1	0			0
44	VT1169_0044	-0.890934	NA	-0.733836	NA	0			0
45	VT1169_0045	0.206644	0.968965	0.220548	1	0			0
46	VT1169_0046	-1.66675	NA	-1.76689	NA	0			0
47	VT1169_0047	-0.433913	NA	-0.462771	1	0			0
48	VT1169_0048	0	NA	0	NA	0			0
49	VT1169_0049	0.0957725	0.983026	0	NA	0			0
50	VT1169_0050	NA	NA	NA	NA	0			0
51	VT1169_0051	0	NA	0	NA	0			0
52	VT1169_0052	0.518765	0.231492	0.451494	0.345692	0			0
53	VT1169_0053	-0.453537	0.946805	-0.579107	1	0			0
54	VT1169_0054	NA	NA	NA	NA	0			0
55	VT1169_0055	0.514213	0.463457	0.464641	0.673581	0			0
56	VT1169_0056	0	NA	NA	NA	0			0
57	VT1169_0057	0	NA	0	NA	0			0
58	VT1169_0058	0.0756187	0.98929	0.0779058	1	0			0
59	VT1169_0059	-1.62968	9.19783e-31	-1.68747	2.31928e-44	1	-1.4695	5.13808e-07	0			hit
60	VT1169_0060	-0.0841463	0.954631	-0.0730011	1	0			0
61	VT1169_0061	0.243193	0.7554	0.237088	0.893925	0			1	2.04983	0.0322281		hit
62	VT1169_0062	-0.611917	NA	-0.680457	0.950287	0			0
63	VT1169_0063	0.0510915	0.960264	0.0877246	1	0			0
64	VT1169_0064	-0.859553	1.88557e-05	NA	NA	1	-1.08665	0.00540044	0			hit
65	VT1169_0065	-1.03539	0.365693	-0.0496644	1	1	-2.71277	0.00594021	0			hit
66	VT1169_0066	-0.412196	0.165002	-0.454809	0.0603239	0			0
67	VT1169_0067	1.44272	NA	2.1318	NA	0			0
68	VT1169_0068	0.0171011	0.994682	-0.110964	0.947994	0			0
69	VT1169_0069	-0.139092	0.994682	-0.397226	1	0			0
70	VT1169_0070	0.214425	0.810136	0.142709	1	0			0
71	VT1169_0071	0.0670606	0.984687	0.078291	1	0			0
72	VT1169_0072	0.18441	0.632504	0.190451	0.590494	0			0
73	VT1169_0073	0.0117053	1	0.0291247	1	0			0
74	VT1169_0074	-0.190297	0.495469	-0.13606	0.838892	0			0
75	VT1169_0075	-0.161453	0.95809	-0.285195	1	0			0
76	VT1169_0076	-0.602485	0.286781	-0.665038	0.314328	0			0
77	VT1169_0077	-0.318718	0.445458	-0.499182	0.379261	0			0
78	VT1169_0078	-0.0941538	0.95809	0.279912	1	0			0
79	VT1169_0079	0.172184	0.920928	0.284929	0.867564	0			0
80	VT1169_0080	-0.315119	0.516873	-0.325829	0.867564	0			0
81	VT1169_0081	0.487836	0.611513	0.50618	0.75436	0			0
82	VT1169_0082	-1.37474	NA	-1.84496	0.799171	0			0
83	VT1169_0083	0.131776	0.95809	0.223498	0.987046	0			0
84	VT1169_0084	NA	NA	NA	NA	0			0
85	VT1169_0085	-0.326313	0.906256	-0.222952	1	0			0
86	VT1169_0086	0	NA	0	NA	0			0
87	VT1169_0087	0.82844	0.699038	0.40627	1	0			1	3.21903	0.0259068		hit
88	VT1169_0088	-0.156275	0.773014	0.000302017	1	0			0
89	VT1169_0089	0.303452	0.565844	0.301921	0.732096	0			0
90	VT1169_0090	-0.123168	0.956659	-0.113084	1	0			0
91	VT1169_0091	-0.0669094	0.994682	0.00706784	1	0			0
92	VT1169_0092	-0.0261414	1	0.0372174	1	0			0
93	VT1169_0093	-0.0993963	0.95809	-0.0723322	1	0			0
94	VT1169_0094	0.593264	0.575249	0.601176	0.687717	0			0
95	VT1169_0095	0	NA	0	NA	0			0
96	VT1169_0096	NA	NA	NA	NA	0			0
97	VT1169_0097	-0.346994	0.797083	-0.393559	0.947917	0			0
98	VT1169_0098	0.368956	0.749495	0.301817	0.947721	0			0
99	VT1169_0099	0.286563	0.600386	0.27443	0.72403	0			0
100	VT1169_0100	-0.328857	0.956025	-0.341741	1	0			0
101	VT1169_0101	0.364054	0.505175	0.386042	0.631282	0			0
102	VT1169_0102	-0.0402008	0.997897	0.785506	1	0			0
103	VT1169_0103	0.11874	0.946805	-0.0480575	1	0			0
104	VT1169_0104	-0.393881	0.845114	-0.366085	0.947721	0			0
105	VT1169_0105	-0.255492	0.902931	0.0411781	1	0			0
106	VT1169_0106	-0.214114	0.684378	-0.167625	0.845587	0			0
107	VT1169_0107	0.48649	0.749495	0.368227	0.977051	0			0
108	VT1169_0108	0.135935	0.976423	0.0900823	1	0			0
109	VT1169_0109	-0.00667041	1	0.0513241	1	0			0
110	VT1169_0110	0.0474332	0.976423	0.0117661	1	0			0
111	VT1169_0111	-0.198162	0.716344	0.00109101	1	0			0
112	VT1169_0112	NA	NA	NA	NA	0			0
113	VT1169_0113	NA	NA	NA	NA	0			0
114	VT1169_0114	NA	NA	NA	NA	0			0
115	VT1169_0115	NA	NA	NA	NA	0			0
116	VT1169_0116	NA	NA	NA	NA	0			0
117	VT1169_0117	NA	NA	NA	NA	0			0
118	VT1169_0118	0	NA	0	NA	0			0
119	VT1169_0119	-0.131022	0.906256	-0.167155	0.965976	0			0
120	VT1169_0120	1.13476	NA	1.33393	NA	0			0
121	VT1169_0121	-0.10042	0.920928	-0.125994	0.987046	0			0
122	VT1169_0122	-0.0885945	0.847223	0.000864824	1	0			0
123	VT1169_0123	-0.339617	0.358884	-0.370175	0.418096	0			0
124	VT1169_0124	-0.144927	NA	NA	NA	0			0
125	VT1169_0125	NA	NA	NA	NA	0			0
126	VT1169_0126	0.249175	0.770541	0.297063	0.799171	0			0
127	VT1169_0127	0.0609103	0.95809	0.0322057	1	0			0
128	VT1169_0128	0.907899	0.0353247	0.754703	0.235065	0			0				hit
129	VT1169_0129	NA	NA	NA	NA	0			0
130	VT1169_0130	-1.26214	2.61363e-10	-1.41424	5.06601e-11	2	-1.10325935380972;-1.45530902523856	0.0294729622206175;0.000126141051126095	0			hit
131	VT1169_0131	0	NA	0	NA	0			0
132	VT1169_0132	0.681412	NA	0.824103	NA	0			0
133	VT1169_0133	0.302265	0.70753	0.0575408	1	0			0
134	VT1169_0134	NA	NA	NA	NA	0			0
135	VT1169_0135	0	NA	0	NA	0			0
136	VT1169_0136	1.66588	1.38219e-09	1.67641	1.16526e-08	0			1	1.60197	3.45646e-07		hit
137	VT1169_0137	1.79077	1.20979e-11	1.77503	4.32222e-09	0			2	1.55608061733115;1.8052000570266	0.0100234238859331;2.26184145984464E-07		hit
138	VT1169_0138	-0.162454	0.690923	-0.158682	0.827034	0			0
139	VT1169_0139	-1.07913	0.358884	-1.44705	0.257131	0			0
140	VT1169_0140	-0.285976	0.95809	-0.245372	1	0			0
141	VT1169_0141	0.0800051	0.956659	0.130952	0.944961	0			0
142	VT1169_0142	NA	NA	NA	NA	0			0
143	VT1169_0143	NA	NA	NA	NA	0			0
144	VT1169_0144	0.168331	NA	0.087299	1	0			0
145	VT1169_0145	0.552666	0.000270975	0.456021	0.0162072	0			0				hit
146	VT1169_0146	0.346984	0.0910837	0.596461	3.74378e-07	0			0				hit
147	VT1169_0147	0.410617	0.485351	0.307183	0.796575	0			0
148	VT1169_0148	-0.613799	0.442906	-0.590729	0.582572	0			0
149	VT1169_0149	0.230581	0.902931	0.331228	0.886533	0			1	2.9522	0.0326718		hit
150	VT1169_0150	-2.76114	0.377099	-4.21726	0.0800447	0			0
151	VT1169_0151	-0.00218875	1	-1.10511	0.833763	0			1	3.46815	0.0116622
152	VT1169_0152	0.632012	0.0343621	0.720825	0.0259068	0			1	1.22717	0.00124115		hit
153	VT1169_0153	0.766937	0.00447179	0.721509	0.0357643	0			0				hit
154	VT1169_0154	0.472061	0.240271	0.451829	0.345692	0			0
155	VT1169_0155	1.35507	1.05355e-08	1.34071	1.06895e-06	0			1	1.84747	3.60788e-08		hit
156	VT1169_0156	2.95533	0.00499822	3.14695	0.00889458	0			2	3.13610911783373;4.33148620860944	0.00094618493182284;0.0464432541448325		hit
157	VT1169_0157	1.10064	0.847223	1.08017	0.97166	0			0
158	VT1169_0158	2.02004	0.033061	1.8613	0.0678488	0			1	3.09756	0.0326718		hit
159	VT1169_0159	1.12926	NA	NA	NA	0			0
160	VT1169_0160	1.7396	8.54039e-19	1.67653	1.67658e-12	0			2	1.65672831545513;3.07981694478172	2.40104363196426E-05;0.0243801481782885		hit
161	VT1169_0161	1.83145	3.63817e-27	1.76767	1.4846e-23	0			2	2.81635115962681;3.79989946624667	1.68891524196466E-07;0.00262155817500144		hit
162	VT1169_0162	0.492009	0.00426523	0.579312	5.89959e-05	0			0				hit
163	VT1169_0163	0.292883	NA	0.429819	NA	0			0
164	VT1169_0164	-2.10612	0.465727	-0.476612	1	0			0
165	VT1169_0165	-0.785072	0.20868	-0.634065	0.619508	0			0
166	VT1169_0166	0	1	0	1	0			0
167	VT1169_0167	-0.331828	0.95809	-3.67536	0.000363314	0			0			hit
168	VT1169_0168	-0.28599	0.445458	-0.314067	0.406308	0			0
169	VT1169_0169	0.100196	0.992022	0.126111	1	0			0
170	VT1169_0170	0	NA	0	NA	0			0
171	VT1169_0171	NA	NA	NA	NA	0			0
172	VT1169_0172	0.859226	0.69504	NA	NA	0			0
173	VT1169_0173	NA	NA	NA	NA	0			0
174	VT1169_0174	0	NA	0	NA	0			0
175	VT1169_0175	0.209542	0.956744	NA	NA	0			0
176	VT1169_0176	NA	NA	NA	NA	0			0
177	VT1169_0177	1.09143	NA	NA	NA	0			0
178	VT1169_0178	1.34362	NA	NA	NA	0			0
179	VT1169_0179	NA	NA	NA	NA	0			0
180	VT1169_0180	0.617508	NA	NA	NA	0			0
181	VT1169_0181	NA	NA	NA	NA	0			0
182	VT1169_0182	NA	NA	NA	NA	0			0
183	VT1169_0183	NA	NA	NA	NA	0			0
184	VT1169_0184	NA	NA	NA	NA	0			0
185	VT1169_0185	0.822916	0.505615	0.876359	0.632329	0			0
186	VT1169_0186	2.27177	4.07446e-36	2.29072	1.60593e-45	0			3	1.90333692798986;2.52182499402622;1.4009364074729	0.00688435927855842;1.34138785933149E-17;0.00239887619689456		hit
187	VT1169_0187	0.129938	0.95809	-1.43577	0.926809	0			0
188	VT1169_0188	NA	NA	NA	NA	0			0
189	VT1169_0189	-0.109401	0.989789	1.23827	0.530234	0			0
190	VT1169_0190	-0.0976495	0.845339	1.26511	0.917855	0			0
191	VT1169_0191	0.241778	0.840239	0.151321	1	0			0
192	VT1169_0192	0.0183305	1	0.0376471	1	0			0
193	VT1169_0193	1.1638	NA	1.01388	NA	0			0
194	VT1169_0194	-0.0462996	0.983026	-0.00541825	1	0			0
195	VT1169_0195	-0.617364	NA	-0.792971	0.964785	0			0
196	VT1169_0196	0.14399	0.77576	0.125086	0.744081	0			0
197	VT1169_0197	0.284374	0.225884	0.362201	0.115675	0			0
198	VT1169_0198	0.0912717	0.997105	-0.117538	1	0			0
199	VT1169_0199	-0.616226	NA	-0.26737	1	0			0
200	VT1169_0200	-0.944	0.100675	-1.04105	0.145836	0			0
201	VT1169_0201	-0.201949	0.813547	-0.37557	0.631282	0			0
202	VT1169_0202	-0.449283	0.232899	0.220551	1	0			0
203	VT1169_0203	0.125279	0.965548	-0.149001	1	0			0
204	VT1169_0204	-0.0997448	0.857415	-0.140308	0.837842	0			0
205	VT1169_0205	-0.179885	0.828413	-0.192031	0.926809	0			0
206	VT1169_0206	-0.158229	0.956744	0.994601	0.977051	0			0
207	VT1169_0207	-0.261499	0.0622641	-0.291898	0.0145473	0			0			hit
208	VT1169_0208	0.633573	0.797083	0.610979	0.926809	0			0
209	VT1169_0209	0.0729392	0.987781	0.157913	1	0			0
210	VT1169_0210	-0.299939	0.340376	-0.415664	0.144767	0			0
211	VT1169_0211	NA	NA	NA	NA	0			0
212	VT1169_0212	NA	NA	NA	NA	0			0
213	VT1169_0213	-0.221035	0.973575	-1.60749	NA	0			0
214	VT1169_0214	0.570758	0.390451	0.507899	0.556939	0			0
215	VT1169_0215	0.637311	0.873524	0.667619	0.977051	0			0
216	VT1169_0216	-0.234825	0.599986	-0.241702	0.711698	0			0
217	VT1169_0217	-1.68768	0.480014	-1.89361	0.530234	0			0
218	VT1169_0218	-0.78123	0.621987	-0.958059	0.628076	0			0
219	VT1169_0219	-2.48056	6.03699e-06	-1.72291	0.0143643	0			0			hit
220	VT1169_0220	-0.875337	0.00170824	-0.891958	0.00628401	0			0			hit
221	VT1169_0221	0.0348641	0.976423	-0.0222577	1	0			0
222	VT1169_0222	-0.0298985	0.994682	0.0161199	1	0			0
223	VT1169_0223	-0.393996	NA	-0.566507	NA	0			0
224	VT1169_0224	NA	NA	NA	NA	0			0
225	VT1169_0225	-0.155347	0.761465	-0.238275	0.679601	0			0
226	VT1169_0226	-0.00862016	1	-0.0490289	1	0			1	3.84958	0.0054173
227	VT1169_0227	0	NA	0	NA	0			0
228	VT1169_0228	-0.0273833	0.985107	-0.0277647	1	0			0
229	VT1169_0229	0.352877	0.764377	0.376497	0.876376	0			0
230	VT1169_0230	0.117978	0.939295	0.144429	0.987046	0			0
231	VT1169_0231	0.156122	0.906256	0.105431	1	0			0
232	VT1169_0232	-0.133184	0.809794	-0.453875	0.3523	0			0
233	VT1169_0233	0.573413	0.886182	0.614865	0.987782	0			0
234	VT1169_0234	0.0477078	0.987644	-0.106222	1	0			0
235	VT1169_0235	0.0540818	0.994682	0.13284	1	0			0
236	VT1169_0236	NA	NA	NA	NA	0			0
237	VT1169_0237	0.0549974	0.95809	0.103963	0.967744	0			0
238	VT1169_0238	-0.371137	0.640818	-0.344235	0.805425	0			0
239	VT1169_0239	-0.384727	0.459483	-0.393233	0.612908	0			0
240	VT1169_0240	-0.164549	0.95809	0.00482655	1	0			0
241	VT1169_0241	-0.327045	0.339002	-0.356916	0.323925	0			0
242	VT1169_0242	0	NA	0	1	0			0
243	VT1169_0243	-0.324031	0.308048	-0.429869	0.860855	0			0
244	VT1169_0244	0.766016	0.254167	0.686149	0.35461	0			0
245	VT1169_0245	-0.250788	0.95809	NA	NA	0			0
246	VT1169_0246	NA	NA	NA	NA	0			0
247	VT1169_0247	-0.208789	0.625093	-0.254892	0.649955	0			0
248	VT1169_0248	-0.28484	0.733547	-0.231908	0.950287	0			0
249	VT1169_0249	-0.139723	0.769429	-0.148462	0.886533	0			0
250	VT1169_0250	0.196832	0.828413	0.259831	0.794441	0			0
251	VT1169_0251	-0.0698632	0.956744	0	NA	0			0
252	VT1169_0252	NA	NA	NA	NA	0			0
253	VT1169_0253	-0.133809	0.95809	NA	NA	0			0
254	VT1169_0254	1.67283	NA	1.57857	NA	0			0
255	VT1169_0255	NA	NA	NA	NA	0			0
256	VT1169_0256	NA	NA	NA	NA	0			0
257	VT1169_0257	NA	NA	NA	NA	0			0
258	VT1169_0258	NA	NA	NA	NA	0			0
259	VT1169_0259	0.4574	0.810136	0.454751	0.929444	0			0
260	VT1169_0260	0.270409	0.567156	0.231546	0.761439	0			0
261	VT1169_0261	-1.10864	NA	-0.346349	1	0			0
262	VT1169_0262	-0.286282	0.403353	-0.231243	0.641673	0			0
263	VT1169_0263	0.0851228	0.95809	0.0554543	1	0			0
264	VT1169_0264	-0.224021	0.4523	-0.388812	0.195011	0			0
265	VT1169_0265	0.0715284	0.95809	0.0797306	1	0			0
266	VT1169_0266	-0.347018	0.539425	-0.417712	0.612908	0			0
267	VT1169_0267	0.151913	0.976884	-1.19837	0.872657	0			0
268	VT1169_0268	0.834127	NA	1.42777	0.901392	0			0
269	VT1169_0269	-0.310113	0.667398	-0.650549	0.467051	0			0
270	VT1169_0270	-0.0139911	1	-0.0807873	1	0			0
271	VT1169_0271	0	NA	0	NA	0			0
272	VT1169_0272	0.500037	0.201095	0.70927	0.00240151	0			1	1.31967	0.0404506		hit
273	VT1169_0273	0.00762777	1	0.0864849	1	0			0
274	VT1169_0274	-0.135338	NA	-0.118674	1	0			0
275	VT1169_0275	-0.468557	0.888246	-0.300787	1	0			0
276	VT1169_0276	-0.189197	0.764377	-0.118644	0.995609	0			0
277	VT1169_0277	0.456862	0.311989	0.863207	0.117241	0			0
278	VT1169_0278	-0.93582	0.611698	-0.531258	0.909894	0			0
279	VT1169_0279	0.288277	0.915127	0.212129	1	0			0
280	VT1169_0280	-0.187891	0.886182	-0.228399	0.864509	0			0
281	VT1169_0281	0.745027	NA	0.570155	1	0			0
282	VT1169_0282	0.989447	0.506691	0.967605	0.677872	0			0
283	VT1169_0283	-0.768076	NA	-0.804114	1	0			0
284	VT1169_0284	-0.396956	0.569483	-0.208575	0.987046	0			0
285	VT1169_0285	0.427594	NA	0.195651	1	0			0
286	VT1169_0286	0.17728	0.847223	NA	NA	0			0
287	VT1169_0287	0.283364	0.753094	0.332531	0.842502	0			0
288	VT1169_0288	-0.44877	0.491372	-0.655274	0.131424	0			0
289	VT1169_0289	-0.187707	0.974066	-0.154968	1	0			0
290	VT1169_0290	-0.0223581	0.996554	-0.0236928	1	0			0
291	VT1169_0291	0.149921	0.946805	0.110945	1	0			0
292	VT1169_0292	0.137082	0.937084	0.0925368	1	0			0
293	VT1169_0293	0.24006	0.886182	0.512824	1	0			1	2.4335	0.00720327		hit
294	VT1169_0294	-0.109318	0.937084	-0.107371	1	0			0
295	VT1169_0295	0	NA	0	1	0			0
296	VT1169_0296	NA	NA	NA	NA	0			0
297	VT1169_0297	NA	NA	NA	NA	0			0
298	VT1169_0298	NA	NA	NA	NA	0			0
299	VT1169_0299	-0.0297339	0.994682	-0.0775847	1	0			0
300	VT1169_0300	1.33028	NA	1.21364	0.951866	0			0
301	VT1169_0301	0.726949	0.802745	0.622838	0.951866	0			0
302	VT1169_0302	0.263527	0.462215	0.207661	0.706662	0			0
303	VT1169_0303	-0.368233	NA	0	NA	0			0
304	VT1169_0304	NA	NA	NA	NA	0			0
305	VT1169_0305	0.179673	0.725355	0.182441	0.855492	0			0
306	VT1169_0306	NA	NA	NA	NA	0			0
307	VT1169_0307	-0.165139	0.787697	-0.285806	0.251966	0			0
308	VT1169_0308	1.04288	0.042548	0.911143	0.0991654	0			0				hit
309	VT1169_0309	NA	NA	NA	NA	0			0
310	VT1169_0310	-1.69845	2.61553e-13	-1.63717	4.12817e-11	1	-1.7714	1.8689e-08	0			hit
311	VT1169_0311	NA	NA	NA	NA	0			0
312	VT1169_0312	-0.0330295	1	-0.0626663	1	0			0
313	VT1169_0313	0.0757879	0.976423	-0.442803	0.649955	0			0
314	VT1169_0314	-0.0157375	1	-0.0700614	1	0			0
315	VT1169_0315	0.393656	0.667398	0.426401	0.767808	0			0
316	VT1169_0316	1.35877	NA	1.3503	0.888612	0			0
317	VT1169_0317	0.506848	NA	0.0269897	NA	0			0
318	VT1169_0318	NA	NA	NA	NA	0			0
319	VT1169_0319	-0.315236	0.268829	-0.0778995	1	0			0
320	VT1169_0320	-0.196757	0.958304	-0.30546	1	0			0
321	VT1169_0321	NA	NA	NA	NA	0			0
322	VT1169_0322	1.03059	NA	3.49662	0.246324	0			0
323	VT1169_0323	0	1	0	1	0			0
324	VT1169_0324	-0.179115	0.971083	-0.0932438	1	0			0
325	VT1169_0325	0.612439	NA	1.09672	0.952773	0			0
326	VT1169_0326	-0.132538	0.920928	NA	NA	0			0
327	VT1169_0327	NA	NA	NA	NA	0			0
328	VT1169_0328	NA	NA	NA	NA	0			0
329	VT1169_0329	NA	NA	NA	NA	0			0
330	VT1169_0330	NA	NA	NA	NA	0			0
331	VT1169_0331	-0.403829	NA	0.720788	1	0			0
332	VT1169_0332	1.29926	NA	NA	NA	0			0
333	VT1169_0333	0	NA	0	NA	0			0
334	VT1169_0334	0	NA	0	NA	0			0
335	VT1169_0335	-1.12194	0.761465	-1.08332	0.870054	0			0
336	VT1169_0336	0.0727846	0.937084	0.0832631	1	0			0
337	VT1169_0337	0.209907	0.931239	0.115029	1	0			0
338	VT1169_0338	0.398249	0.569483	0.468127	0.526572	0			0
339	VT1169_0339	0	NA	0	NA	0			0
340	VT1169_0340	0.210892	0.90915	-0.609945	1	0			0
341	VT1169_0341	0.301501	0.733697	0.483365	0.560025	0			0
342	VT1169_0342	-0.287046	0.937084	-0.737385	0.980337	0			0
343	VT1169_0343	0	NA	0	NA	0			0
344	VT1169_0344	-0.0520329	0.962976	0.00389577	1	0			0
345	VT1169_0345	-0.276573	0.95809	-0.276128	1	0			0
346	VT1169_0346	-0.125586	0.781753	-0.0251757	1	0			0
347	VT1169_0347	-0.181606	0.565844	0.0296403	1	0			0
348	VT1169_0348	0.207086	0.857415	0.113989	1	0			0
349	VT1169_0349	0.045137	0.980753	-0.00370056	1	0			0
350	VT1169_0350	NA	NA	NA	NA	0			0
351	VT1169_0351	NA	NA	NA	NA	0			0
352	VT1169_0352	-1.22655	2.69644e-12	-1.09948	2.26795e-12	3	-1.02969556410848;-1.51319755127366;-2.85275473815385	0.00331935486715581;3.53335290608069E-06;0.00277942097243017	0			hit
353	VT1169_0353	-0.17674	0.847223	-0.991026	0.991326	0			0
354	VT1169_0354	-0.368774	NA	0.182535	1	0			0
355	VT1169_0355	0	NA	0	NA	0			0
356	VT1169_0356	0.365734	0.323008	0.386256	0.345692	0			0
357	VT1169_0357	-0.191875	0.71558	-0.288308	0.800945	0			0
358	VT1169_0358	-0.115908	0.936095	-0.0772365	1	0			0
359	VT1169_0359	1.23809	0.262384	1.13243	0.288842	0			0
360	VT1169_0360	-0.109138	0.870151	-0.0809873	1	0			0
361	VT1169_0361	-0.223613	0.872609	-0.221865	0.926809	0			0
362	VT1169_0362	-0.631924	0.484148	-0.272717	1	0			0
363	VT1169_0363	0	NA	NA	NA	0			0
364	VT1169_0364	NA	NA	NA	NA	0			0
365	VT1169_0365	-2.64323	0.00575047	0	NA	1	-3.93937	0.000457538	0			hit
366	VT1169_0366	0	NA	NA	NA	0			0
367	VT1169_0367	NA	NA	NA	NA	0			0
368	VT1169_0368	NA	NA	NA	NA	0			0
369	VT1169_0369	0.178289	0.946805	0.686746	0.842544	0			1	2.4969	0.0299955		hit
370	VT1169_0370	-0.833566	0.33174	NA	NA	0			0
371	VT1169_0371	0.361081	0.936021	NA	NA	0			0
372	VT1169_0372	0.30051	0.956744	0.569818	0.934499	0			0
373	VT1169_0373	NA	NA	NA	NA	0			0
374	VT1169_0374	0.348681	0.847223	0.0863818	1	0			0
375	VT1169_0375	0	NA	0	NA	0			0
376	VT1169_0376	-0.0671762	0.984963	-0.166603	1	0			0
377	VT1169_0377	-0.00769575	1	0.0683287	1	0			0
378	VT1169_0378	0.54321	0.152597	0.603122	0.230855	0			0
379	VT1169_0379	0.00654088	1	-0.0394947	1	0			0
380	VT1169_0380	0.436557	0.239927	0.0899607	1	0			0
381	VT1169_0381	-0.179543	0.607129	-0.153331	0.851513	0			0
382	VT1169_0382	0.0504004	0.996554	0.0846043	1	0			0
383	VT1169_0383	-0.149182	0.827682	-0.0169161	1	0			0
384	VT1169_0384	0.0298125	0.984963	0.055223	1	0			0
385	VT1169_0385	0.0339505	0.976423	-0.0162721	1	0			0
386	VT1169_0386	0.804908	NA	0.434221	NA	0			0
387	VT1169_0387	0.178954	0.871307	0.207105	0.931776	0			0
388	VT1169_0388	-0.152946	0.915924	-0.214858	0.926809	0			0
389	VT1169_0389	-0.419648	0.480891	-0.535259	0.379261	0			0
390	VT1169_0390	0.117446	0.95809	0.0961631	1	0			0
391	VT1169_0391	0.0526544	0.976423	0.703998	0.924879	0			0
392	VT1169_0392	2.61104	NA	4.28334	5.98468e-06	0			0				hit
393	VT1169_0393	1.38904	5.2896e-06	1.45084	3.00728e-05	0			1	1.37367	0.00637145		hit
394	VT1169_0394	NA	NA	NA	NA	0			0
395	VT1169_0395	0.124061	0.726106	0.107637	0.987046	0			0
396	VT1169_0396	1.11538	0.225821	1.11747	0.246324	0			0
397	VT1169_0397	0.109452	0.960264	0.140497	1	0			0
398	VT1169_0398	-4.2109	NA	-3.72642	0.0541081	0			0
399	VT1169_0399	-0.579155	0.864319	-0.602329	0.972439	0			0
400	VT1169_0400	-0.450404	0.95337	NA	NA	0			0
401	VT1169_0401	0.293585	0.764377	0.272258	0.90371	0			0
402	VT1169_0402	-0.42051	0.0427796	-0.323032	0.268874	0			0			hit
403	VT1169_0403	-0.0154571	1	0.0626884	1	0			0
404	VT1169_0404	-0.0968751	0.956659	-0.141477	0.977051	0			0
405	VT1169_0405	-0.21959	0.445458	-0.187819	0.805425	0			0
406	VT1169_0406	0.295708	0.340376	0.233464	0.670019	0			0
407	VT1169_0407	-0.369542	0.569483	-0.37599	0.657233	0			0
408	VT1169_0408	-0.237236	0.827877	-0.191377	0.912533	0			0
409	VT1169_0409	-0.204257	0.476583	-0.221993	0.339559	0			0
410	VT1169_0410	-0.419429	0.698147	-0.539597	0.713586	0			0
411	VT1169_0411	-0.227797	0.135454	-0.297566	0.0707283	0			0
412	VT1169_0412	-0.176507	0.944838	-0.227211	1	0			0
413	VT1169_0413	0.216357	0.915127	0.205683	1	0			0
414	VT1169_0414	-0.171841	0.749495	-0.294946	0.5529	0			0
415	VT1169_0415	-0.319136	0.0911241	-0.528425	0.334014	0			0
416	VT1169_0416	-0.159337	0.937084	-0.152995	1	0			0
417	VT1169_0417	-0.148458	0.818389	-0.204305	0.798082	0			0
418	VT1169_0418	0.154888	0.801103	0.0675407	1	0			0
419	VT1169_0419	-0.689289	0.345052	-0.767963	0.289588	0			0
420	VT1169_0420	0	NA	0	NA	0			0
421	VT1169_0421	0.174109	NA	0.237262	1	0			0
422	VT1169_0422	0.00904774	1	-0.0306547	1	0			0
423	VT1169_0423	0.329931	0.314153	0.376793	0.281529	0			0
424	VT1169_0424	0.505262	0.95809	1.05888	0.952773	0			0
425	VT1169_0425	-0.397581	0.247034	-0.439425	0.272173	0			0
426	VT1169_0426	1.04529	NA	0	NA	0			0
427	VT1169_0427	-0.0450259	1	-0.0677649	1	0			0
428	VT1169_0428	-0.524617	NA	-0.329905	1	0			0
429	VT1169_0429	0.203919	0.95809	NA	NA	0			0
430	VT1169_0430	-0.035848	0.977081	-0.0366213	1	0			0
431	VT1169_0431	NA	NA	NA	NA	0			0
432	VT1169_0432	-0.00994938	1	0.0841797	1	0			0
433	VT1169_0433	0.217085	0.939295	0.126554	1	0			0
434	VT1169_0434	-0.145318	0.921188	-0.0880069	1	0			0
435	VT1169_0435	0.823816	0.253706	2.42613	0.0555978	0			0
436	VT1169_0436	0.326109	0.95809	0.223963	1	0			0
437	VT1169_0437	-0.874536	6.52477e-06	-0.909048	1.6494e-06	0			0			hit
438	VT1169_0438	0	NA	0	NA	0			0
439	VT1169_0439	0.0192855	0.994682	-0.00326011	1	0			0
440	VT1169_0440	-0.233918	0.64494	0.0265735	1	0			0
441	VT1169_0441	-0.267012	0.241698	-0.229168	0.441716	0			0
442	VT1169_0442	NA	NA	NA	NA	0			0
443	VT1169_0443	NA	NA	NA	NA	0			0
444	VT1169_0444	0.195301	0.867529	0.122027	1	0			0
445	VT1169_0445	-0.0752355	0.976423	-0.0163582	1	0			0
446	VT1169_0446	0.95463	0.0409936	0.773779	0.231626	0			0				hit
447	VT1169_0447	-3.93083	1.96277e-07	-3.56611	1.31983e-05	1	-2.19301	0.00371471	0			hit
448	VT1169_0448	-0.184952	0.796696	-0.188142	0.944575	0			0
449	VT1169_0449	-0.0428434	0.996554	-0.0432736	1	0			0
450	VT1169_0450	0.311589	0.485351	0.308532	0.66609	0			0
451	VT1169_0451	-0.0573536	0.95809	-0.135164	0.988367	0			0
452	VT1169_0452	-0.168933	0.931239	-0.153869	1	0			0
453	VT1169_0453	0.250914	0.828413	0.264487	0.965235	0			0
454	VT1169_0454	0.0122846	1	-0.0254906	1	0			0
455	VT1169_0455	-0.482774	0.385133	-0.597692	0.314328	0			0
456	VT1169_0456	0.189498	0.95809	0.19335	1	0			0
457	VT1169_0457	-0.52905	0.95809	-0.53099	1	0			0
458	VT1169_0458	-0.999075	NA	-0.716946	NA	0			0
459	VT1169_0459	0.397928	0.568837	0.395983	0.620979	0			0
460	VT1169_0460	NA	NA	NA	NA	0			0
461	VT1169_0461	NA	NA	NA	NA	0			0
462	VT1169_0462	0.291588	0.499091	0.273238	0.619508	0			0
463	VT1169_0463	0.166668	0.818389	0.330367	0.391269	0			0
464	VT1169_0464	-1.48689	0.382877	-2.00314	0.219693	0			0
465	VT1169_0465	0.526124	0.886182	0.675898	0.952773	0			0
466	VT1169_0466	0.423854	0.0115296	0.369475	0.0952427	0			0				hit
467	VT1169_0467	1.03421	0.462215	0.830177	0.827146	0			0
468	VT1169_0468	1.13365	0.439177	0.319471	0.987046	0			0
469	VT1169_0469	0.855947	0.590166	0.843814	0.769764	0			0
470	VT1169_0470	NA	NA	NA	NA	0			0
471	VT1169_0471	0	NA	0	NA	0			0
472	VT1169_0472	0.333949	0.403591	0.333364	0.566297	0			0
473	VT1169_0473	0.437923	0.906256	0.302739	1	0			0
474	VT1169_0474	-0.181312	0.912719	-0.17789	1	0			0
475	VT1169_0475	0.428108	0.607129	0.397089	0.747915	0			0
476	VT1169_0476	0.324204	0.690923	0.426954	0.649955	0			0
477	VT1169_0477	-0.494931	0.160451	-0.473519	0.314328	0			0
478	VT1169_0478	0.416548	0.590374	0.235661	1	0			0
479	VT1169_0479	NA	NA	NA	NA	0			0
480	VT1169_0480	NA	NA	NA	NA	0			0
481	VT1169_0481	0.804274	0.104699	0.811229	0.531885	0			0
482	VT1169_0482	NA	NA	NA	NA	0			0
483	VT1169_0483	NA	NA	NA	NA	0			0
484	VT1169_0484	0.973108	NA	NA	NA	0			0
485	VT1169_0485	-0.00691757	1	0.0156397	1	0			0
486	VT1169_0486	0.324195	0.632127	0.334872	0.732096	0			0
487	VT1169_0487	3.47035	1.11225e-08	4.54475	3.19316e-13	0			1	5.11918	0.00555113		hit
488	VT1169_0488	0.947959	0.764377	1.25804	0.76439	0			0
489	VT1169_0489	-0.614508	0.372589	-0.61981	0.503938	0			0
490	VT1169_0490	0.0205125	1	-1.42383	0.649955	0			0
491	VT1169_0491	0.0413768	0.976423	0.0747436	1	0			0
492	VT1169_0492	0.0759865	0.974009	0.0389992	1	0			0
493	VT1169_0493	0.297319	0.818801	0.221476	1	0			0
494	VT1169_0494	-0.230628	0.686096	-0.21106	0.912002	0			0
495	VT1169_0495	2.63539	1.57896e-05	2.92568	1.31983e-05	0			2	2.84467604903068;3.58173847512761	0.00270271528588369;0.00381657193855108		hit
496	VT1169_0496	-0.292109	0.70763	-0.249581	0.907122	0			0
497	VT1169_0497	-0.391672	0.833728	-0.421503	0.917855	0			0
498	VT1169_0498	-0.0885048	0.965548	-0.155261	1	0			0
499	VT1169_0499	-0.103791	0.946805	0.0173189	1	0			0
500	VT1169_0500	0.0418945	0.984963	0.121484	1	1	-2.8674	0.0322281	0
501	VT1169_0501	0.309653	0.0927954	0.246031	0.422721	0			0
502	VT1169_0502	-0.0540917	0.95809	-0.461243	0.26803	0			0
503	VT1169_0503	-0.148267	0.918883	-0.113887	1	0			0
504	VT1169_0504	0.0274872	0.996554	0.369913	0.545556	0			0
505	VT1169_0505	-0.26244	0.847223	-0.287641	0.947721	0			0
506	VT1169_0506	0.123128	0.847223	0.261529	0.833763	0			0
507	VT1169_0507	0.0625064	0.984963	0.0289604	1	0			0
508	VT1169_0508	1.03169	0.611513	0.644631	0.952773	0			0
509	VT1169_0509	0.0425238	1	-0.063038	1	0			0
510	VT1169_0510	-0.0121483	1	0.156089	1	0			0
511	VT1169_0511	0.208994	0.516873	0.172092	0.876376	0			0
512	VT1169_0512	-0.0896062	0.984963	-0.0972885	1	0			0
513	VT1169_0513	-0.164696	0.796696	-0.130308	0.951866	0			0
514	VT1169_0514	-0.0969533	0.976423	0.0882168	1	0			0
515	VT1169_0515	0.292764	0.782903	0.230637	0.977051	0			0
516	VT1169_0516	-0.299467	0.232676	-0.28281	0.368321	0			0
517	VT1169_0517	-0.0632533	0.976423	-0.041856	1	0			0
518	VT1169_0518	-0.487515	0.0159817	-0.201537	0.870054	0			0			hit
519	VT1169_0518:VT1169_0519	-0.11126	0.937084	-0.082766	1	0			0
520	VT1169_0519	-0.915673	0.725108	-1.44446	0.631282	0			0
521	VT1169_0520	NA	NA	NA	NA	0			0
522	VT1169_0521	0	NA	0	NA	0			0
523	VT1169_0522	NA	NA	NA	NA	0			0
524	VT1169_0523	0.164878	0.828413	-0.0539299	1	0			0
525	VT1169_0524	-0.0996459	0.994682	-0.22184	1	1	-5.95758	0.00499119	0			hit
526	VT1169_0525	0.736886	NA	0.717392	1	0			0
527	VT1169_0526	0.0567748	0.956744	0.202712	0.545556	0			1	1.63678	0.000423286		hit
528	VT1169_0527	-0.323646	0.651337	-0.430722	0.117288	0			0
529	VT1169_0528	-0.32397	0.836729	-0.318273	0.97166	0			0
530	VT1169_0529	-0.0928966	0.95809	-0.0589552	1	0			0
531	VT1169_0530	-0.164904	0.980753	-0.167667	1	0			0
532	VT1169_0531	0.154604	0.937084	0.0923275	1	0			0
533	VT1169_0532	NA	NA	NA	NA	0			0
534	VT1169_0533	0.607004	0.000482359	0.426903	0.00229334	0			0				hit
535	VT1169_0534	NA	NA	NA	NA	0			0
536	VT1169_0535	2.69131	NA	2.89425	0.345692	0			0
537	VT1169_0536	0	NA	0	1	0			0
538	VT1169_0537	0	NA	0	1	0			0
539	VT1169_0538	0	NA	0	NA	0			0
540	VT1169_0539	-0.0746745	0.95809	-0.0894987	1	0			0
541	VT1169_0540	0.096905	0.95809	0.0334827	1	0			0
542	VT1169_0541	0	NA	0	NA	0			0
543	VT1169_0542	-0.595763	0.797083	-0.611238	0.888612	0			0
544	VT1169_0543	-0.291077	0.886182	-0.347161	0.968135	0			0
545	VT1169_0544	NA	NA	NA	NA	0			0
546	VT1169_0545	0.132924	0.982135	0.122036	1	0			0
547	VT1169_0546	-1.26134	NA	-1.70243	NA	0			0
548	VT1169_0547	0.0179219	0.995605	-0.0915111	1	0			0
549	VT1169_0548	0.150898	0.779695	0.346278	0.0859955	0			0
550	VT1169_0549	0.270271	0.867529	0.383002	0.888612	0			0
551	VT1169_0550	-0.529358	0.445458	-0.478455	0.798798	0			0
552	VT1169_0551	-0.120467	0.950159	-0.121442	1	0			0
553	VT1169_0552	0.382802	0.761465	0.15847	1	0			0
554	VT1169_0553	-0.0635045	0.969156	-0.201346	0.969785	0			0
555	VT1169_0554	-0.297141	0.79444	-0.181716	1	0			0
556	VT1169_0555	0.174037	0.877297	-0.235216	0.926809	0			0
557	VT1169_0556	0.0965129	0.95809	0	1	0			0
558	VT1169_0557	0.167681	0.932813	0.0960674	1	0			0
559	VT1169_0558	-0.0980207	0.980753	-0.382687	0.917855	0			0
560	VT1169_0559	0	NA	0	1	0			0
561	VT1169_0560	0.43751	0.936021	0.304811	1	0			0
562	VT1169_0561	0.188402	0.828413	0.147003	1	0			1	3.70985	0.00540044		hit
563	VT1169_0562	-0.143824	0.937084	0.130849	1	0			0
564	VT1169_0563	-0.104104	0.787697	-0.26189	0.582572	0			0
565	VT1169_0564	-0.380252	0.447279	-0.308299	0.735336	0			0
566	VT1169_0565	0.115702	0.902931	-0.0904974	1	0			0
567	VT1169_0566	0.0727649	0.984963	0.0329715	1	0			0
568	VT1169_0567	0.0486703	0.984963	0.168987	0.995609	0			0
569	VT1169_0568	0	NA	0	1	0			0
570	VT1169_0569	0.785533	NA	NA	NA	0			0
571	VT1169_0570	NA	NA	NA	NA	0			0
572	VT1169_0571	-0.123835	NA	0	NA	0			0
573	VT1169_0572	-0.191921	0.737443	-0.190577	0.799171	0			0
574	VT1169_0573	0.257945	0.906256	0.154175	1	0			0
575	VT1169_0574	-0.229847	0.579375	-0.198993	0.798798	0			0
576	VT1169_0575	-0.622244	NA	-0.844557	NA	0			0
577	VT1169_0576	-0.0757706	0.956744	-0.288734	0.403842	0			0
578	VT1169_0577	0.0127328	1	-0.0473211	1	0			0
579	VT1169_0578	0	NA	0	NA	0			0
580	VT1169_0579	-0.0770808	0.95809	-0.0546212	1	0			0
581	VT1169_0580	-1.33907	1.08026e-07	-1.29495	4.82924e-08	2	-1.13988981453623;-1.37508223704442	0.00381657193855108;0.00258864726676004	0			hit
582	VT1169_0581	-1.22125	4.89264e-12	-1.25979	1.06542e-12	1	-1.08644	0.00307762	0			hit
583	VT1169_0582	0.558269	3.65326e-06	0.113388	0.876376	0			0				hit
584	VT1169_0583	0.507658	0.92694	0.614643	1	0			0
585	VT1169_0584	0.113351	0.976423	0.0505955	1	0			0
586	VT1169_0585	-0.130138	0.927547	-0.105831	1	0			0
587	VT1169_0586	-0.0437125	0.974009	0.0263972	1	0			0
588	VT1169_0587	0.165954	0.886182	0.163979	1	0			0
589	VT1169_0588	-0.0419855	0.982312	-0.00703962	1	0			0
590	VT1169_0589	NA	NA	NA	NA	0			0
591	VT1169_0590	0.275744	0.954631	0.227555	1	0			0
592	VT1169_0591	NA	NA	NA	NA	0			0
593	VT1169_0592	0.200664	0.807434	NA	NA	0			0
594	VT1169_0593	-0.365376	0.119147	-0.401619	0.135812	0			0
595	VT1169_0594	-0.0084276	NA	0.00725205	1	0			0
596	VT1169_0595	1.58533	0.000297584	1.54916	0.000504624	0			0				hit
597	VT1169_0596	-1.36196	NA	0	1	0			0
598	VT1169_0597	0.136034	0.847223	0.265482	0.692394	0			0
599	VT1169_0598	0	NA	0	NA	0			0
600	VT1169_0599	NA	NA	NA	NA	0			0
601	VT1169_0600	0.0772967	0.994682	0.0297214	1	0			0
602	VT1169_0601	0.789187	0.69504	0.523974	0.931776	0			0
603	VT1169_0602	-0.471023	0.000594846	-0.490762	1.24168e-05	0			0			hit
604	VT1169_0603	-0.46249	0.03797	-0.390104	0.0603239	0			0			hit
605	VT1169_0604	0.124707	0.90915	0.00211868	1	0			0
606	VT1169_0605	-0.261379	0.648362	-0.16421	0.947721	0			0
607	VT1169_0606	0	NA	0	NA	0			0
608	VT1169_0607	NA	NA	NA	NA	0			0
609	VT1169_0608	0.0341716	1	NA	NA	0			0
610	VT1169_0609	0.194985	0.565844	0.213123	0.628076	0			0
611	VT1169_0610	-0.0432149	0.993165	-0.499777	0.756445	1	-5.3923	0.00258865	0			hit
612	VT1169_0611	0.308421	0.530608	0.285394	0.747915	0			0
613	VT1169_0612	0.143852	0.946805	0.157059	1	0			0
614	VT1169_0613	1.41419	0.631492	1.77218	0.573822	0			0
615	VT1169_0614	0.847065	0.764377	1.26738	0.75862	0			0
616	VT1169_0615	-0.0405999	0.984687	-0.0938166	1	0			0
617	VT1169_0616	NA	NA	NA	NA	0			0
618	VT1169_0617	-0.0268391	NA	-0.215403	1	0			0
619	VT1169_0618	0.521343	0.103705	0.497804	0.190709	0			0
620	VT1169_0619	-0.0116951	1	0.0652492	1	0			0
621	VT1169_0620	0.155615	0.90915	0.110818	1	0			0
622	VT1169_0621	0.431623	0.70763	0.42374	0.855492	0			0
623	VT1169_0622	-0.422542	0.499091	-0.197895	0.977051	0			0
624	VT1169_0623	0.0372977	0.995605	0.0641801	1	0			0
625	VT1169_0624	0.0334829	1	0.051141	1	0			0
626	VT1169_0625	0.35661	0.648362	0.37587	0.738549	0			0
627	VT1169_0626	0.149098	0.818801	0.254541	0.602904	0			0
628	VT1169_0627	0.182366	0.95809	0.150519	1	0			0
629	VT1169_0628	0.193425	0.886182	0.103902	1	0			0
630	VT1169_0629	0.605592	0.00299308	0.609938	0.00240151	0			1	0.825059	0.0304278		hit
631	VT1169_0630	0	NA	0	NA	0			0
632	VT1169_0631	-0.464201	0.462215	-0.645284	0.220226	0			0
633	VT1169_0632	0.979894	0.324259	1.13417	0.312224	0			0
634	VT1169_0633	-0.264565	0.561715	-0.252067	0.758013	0			0
635	VT1169_0634	-0.289795	0.837895	-0.257041	0.969785	0			0
636	VT1169_0635	-0.0441404	0.994682	0.00168086	1	0			0
637	VT1169_0636	-0.550397	0.403841	-0.559111	0.530234	0			0
638	VT1169_0637	-0.000610431	1	-0.0686977	1	0			0
639	VT1169_0638	-0.0454127	0.976423	-0.00407872	1	0			0
640	VT1169_0639	0	NA	0	NA	0			0
641	VT1169_0640	0.763387	0.565844	0.745165	0.762518	0			0
642	VT1169_0641	-0.142711	0.889974	-0.173808	0.952773	0			0
643	VT1169_0642	-0.232074	0.936021	-0.341897	0.966628	0			0
644	VT1169_0643	-0.542207	0.0988321	-0.371476	0.0108488	0			0			hit
645	VT1169_0644	-2.33645	NA	NA	NA	0			0
646	VT1169_0645	1.06532	0.867529	NA	NA	0			0
647	VT1169_0646	0.249372	0.881032	0.10271	1	0			0
648	VT1169_0647	-0.316841	0.358884	-0.345763	0.590494	0			0
649	VT1169_0648	0	NA	0	NA	0			0
650	VT1169_0649	-0.0264986	0.996242	0.100744	1	0			0
651	VT1169_0650	0.158161	0.90696	-0.242917	0.828742	0			0
652	VT1169_0651	-0.300776	0.516873	-0.320079	0.559135	0			0
653	VT1169_0652	0.245303	0.847223	0.240058	0.977051	0			0
654	VT1169_0653	NA	NA	NA	NA	0			0
655	VT1169_0654	1.52971	6.96169e-06	1.57639	4.38124e-05	0			1	1.49245	0.000684793		hit
656	VT1169_0655	1.34344	NA	1.58839	NA	0			0
657	VT1169_0656	-1.41449	NA	-0.710504	NA	0			0
658	VT1169_0657	0.78831	NA	NA	NA	0			0
659	VT1169_0658	0.772498	0.0702381	0.828026	0.0372676	0			0				hit
660	VT1169_0659	0.0625517	0.976423	-0.0639371	1	0			0
661	VT1169_0660	-0.0491305	0.994682	-0.0233471	1	0			0
662	VT1169_0661	-0.443013	0.565844	-0.410454	0.668384	0			0
663	VT1169_0662	-0.290261	0.956744	-0.831051	0.711698	0			0
664	VT1169_0663	-0.706425	NA	-0.660553	1	0			0
665	VT1169_0664	-0.206511	0.960264	-0.31617	1	0			0
666	VT1169_0665	0.0182511	0.995605	0.0130354	1	0			0
667	VT1169_0666	0.157796	NA	0.139161	1	0			0
668	VT1169_0667	0.578562	0.937084	0.552608	1	0			0
669	VT1169_0668	0.303232	0.712895	0.289882	0.860855	0			0
670	VT1169_0669	1.35223	NA	1.17174	0.915132	0			0
671	VT1169_0670	0.115968	0.95809	0.169977	1	0			0
672	VT1169_0671	-0.0204283	0.994682	-0.101826	1	0			0
673	VT1169_0672	0	NA	0	NA	0			0
674	VT1169_0673	-0.0591355	0.95809	-0.0553537	1	0			0
675	VT1169_0674	-0.080268	0.944838	-0.0868915	1	0			0
676	VT1169_0675	0.13032	0.902476	0.0563482	1	0			0
677	VT1169_0676	-0.168321	0.937084	-0.245155	0.959122	0			0
678	VT1169_0677	-0.411527	0.726106	-0.56666	0.767808	0			0
679	VT1169_0678	-0.0679003	0.983026	-0.133791	1	0			0
680	VT1169_0679	-0.130121	0.828413	-0.0537674	1	0			0
681	VT1169_0680	0	NA	0	NA	0			0
682	VT1169_0681	0.922856	NA	NA	NA	0			0
683	VT1169_0682	-0.0445696	0.984963	-0.132907	1	0			1	2.96053	0.000414913
684	VT1169_0683	0.137831	0.937084	0.168577	0.987782	0			0
685	VT1169_0684	-2.06157	NA	-1.8944	0.762518	0			0
686	VT1169_0685	0.34118	0.747151	0.281431	0.911023	0			0
687	VT1169_0686	0	NA	0	NA	0			0
688	VT1169_0687	-0.188528	0.980753	-0.366211	1	0			0
689	VT1169_0688	-0.0637609	0.974066	-0.0992404	1	0			0
690	VT1169_0689	0.333313	0.864769	0.216963	1	0			0
691	VT1169_0690	NA	NA	NA	NA	0			0
692	VT1169_0691	NA	NA	NA	NA	0			0
693	VT1169_0692	-0.773134	0.118709	-0.688632	0.144767	1	-4.96624	0.034489	0			hit
694	VT1169_0693	0.120242	0.984963	-0.0824137	1	0			0
695	VT1169_0694	0.431261	0.0361198	0.377287	0.0984013	0			0				hit
696	VT1169_0695	0.416174	0.245066	0.415168	0.199662	0			0
697	VT1169_0696	-1.20871	0.00015668	-1.31849	0.000107078	1	-5.73696	0.0329271	0			hit
698	VT1169_0697	0.61814	0.445458	0.644655	0.762518	0			0
699	VT1169_0698	0.17999	0.889974	-1.3802	0.864509	0			0
700	VT1169_0699	0	NA	0	NA	0			0
701	VT1169_0700	-0.169695	0.95809	-0.244221	1	0			0
702	VT1169_0701	0.209724	0.690923	0.106011	0.97166	0			0
703	VT1169_0702	0.259901	0.683288	0.145193	0.988367	0			0
704	VT1169_0703	-0.187278	0.95809	-0.300481	1	0			0
705	VT1169_0704	0.0249651	0.994682	0.0863732	1	0			0
706	VT1169_0705	-0.283419	0.845339	-0.386678	0.829826	0			0
707	VT1169_0706	-0.302218	0.505175	-0.304424	0.590494	0			0
708	VT1169_0707	-0.0573767	0.982135	-0.0953222	1	0			0
709	VT1169_0708	-0.385448	0.670493	-0.499926	0.619508	0			0
710	VT1169_0709	0.106447	0.978697	0.076444	1	0			0
711	VT1169_0710	0.132376	0.842547	0.112887	0.988367	0			0
712	VT1169_0711	-0.152425	0.762574	-0.211327	0.772254	0			0
713	VT1169_0712	0.045843	0.994682	-0.00136797	1	0			0
714	VT1169_0713	-0.296923	0.733547	-0.322748	0.838892	0			0
715	VT1169_0714	-0.785434	0.139906	-0.801572	0.226334	0			0
716	VT1169_0715	-0.229937	0.458867	-0.184994	1	0			0
717	VT1169_0716	-0.123458	0.886182	-0.0540619	1	0			0
718	VT1169_0717	0.0167131	0.995605	0.0417445	1	0			0
719	VT1169_0718	-0.0462057	0.95809	0.0163501	1	0			0
720	VT1169_0719	0.455996	0.912271	0.279113	1	0			0
721	VT1169_0720	-0.0925693	0.977081	-0.12968	1	0			0
722	VT1169_0721	NA	NA	NA	NA	0			0
723	VT1169_0722	NA	NA	NA	NA	0			0
724	VT1169_0723	NA	NA	NA	NA	0			0
725	VT1169_0724	0.482751	0.480836	0.544126	0.444404	0			0
726	VT1169_2056	0	NA	0	NA	0			0
727	VT1169_0725	2.33006	NA	1.21347	NA	0			0
728	VT1169_0726	-0.179196	0.92694	-0.193673	0.995609	0			0
729	VT1169_0727	-0.167559	0.801103	-0.143255	0.974	0			0
730	VT1169_0728	-0.570357	0.103705	-0.496973	0.243658	0			0
731	VT1169_0729	0.551323	0.0182146	0.629859	0.000952121	0			0				hit
732	VT1169_0730	-0.269847	0.796696	-0.243934	0.960084	0			0
733	VT1169_0731	-0.00656415	1	-0.00352273	1	0			0
734	VT1169_0732	1.45822	NA	1.58048	0.888612	0			0
735	VT1169_0733	-0.0993915	0.954631	-0.130305	1	0			0
736	VT1169_0734	NA	NA	NA	NA	0			0
737	VT1169_0735	-0.10896	0.95809	-0.00723952	1	0			0
738	VT1169_0736	-0.913273	NA	-0.493491	1	0			0
739	VT1169_0737	-0.164578	0.937084	-0.255255	0.992344	0			0
740	VT1169_0738	-0.196799	0.937429	-0.312273	0.97166	0			0
741	VT1169_0739	0.120085	0.962976	0.128536	1	0			0
742	VT1169_0740	NA	NA	NA	NA	0			0
743	VT1169_0741	0.162536	0.946805	0.203181	1	0			0
744	VT1169_0742	-0.381838	0.906256	-0.261954	1	0			0
745	VT1169_0743	-0.201927	0.455599	-0.218076	0.622078	0			0
746	VT1169_0744	-0.350173	0.690923	-0.350234	0.848014	0			0
747	VT1169_0745	-0.558542	0.565844	-0.636688	0.606026	0			0
748	VT1169_0746	NA	NA	NA	NA	0			0
749	VT1169_0747	-0.443592	0.818389	-0.396709	0.968135	0			0
750	VT1169_0748	0.0662501	0.95809	0.0660547	1	0			0
751	VT1169_0749	0.1432	0.857415	0.139533	1	0			1	4.73905	0.0240902		hit
752	VT1169_0750	-0.498387	0.415641	-0.567716	0.418096	0			0
753	VT1169_0751	-0.189092	0.958304	-0.284165	1	0			0
754	VT1169_0752	-0.368317	NA	-0.394203	NA	0			0
755	VT1169_0753	-0.163066	0.909993	-0.123316	1	0			0
756	VT1169_0754	-0.660677	0.548045	-0.646165	0.649955	0			0
757	VT1169_0755	-0.0658514	0.958304	-0.289046	1	0			0
758	VT1169_0756	-0.0541802	1	0.142744	1	0			0
759	VT1169_0757	NA	NA	NA	NA	0			0
760	VT1169_0758	-0.65404	0.847223	-1.12347	0.762518	0			0
761	VT1169_0759	0.72165	0.690923	1.03395	0.49009	0			0
762	VT1169_0760	2.89334	0.00356232	3.89694	0.000148736	0			0				hit
763	VT1169_0761	1.01474	2.07788e-06	0.614953	0.0191762	0			2	1.27460633857278;1.37906820325881	0.0421997280860451;0.01912851888024		hit
764	VT1169_0762	1.20378	0.0483842	1.13292	0.0780671	0			0				hit
765	VT1169_0763	1.33733	1.1609e-07	1.4816	7.29005e-08	0			2	1.53862918967117;1.41587190411352	0.0111408769048451;8.46558630276663E-06		hit
766	VT1169_0764	-0.19876	0.854107	-0.214389	0.947721	0			0
767	VT1169_0765	-0.231809	0.915924	-0.217852	1	0			0
768	VT1169_0766	0.0398767	1	0.0184101	1	0			0
769	VT1169_0767	0.118395	0.987644	-0.350814	1	0			0
770	VT1169_0768	0.0845884	0.984963	0.0955717	1	0			0
771	VT1169_0769	0.197945	0.889974	0.13908	1	0			0
772	VT1169_0770	0.18068	0.915924	0.186638	0.988367	0			0
773	VT1169_0771	-0.463255	0.437938	-0.418239	0.632957	0			0
774	VT1169_0772	-0.439728	0.847223	-0.440808	0.972439	0			0
775	VT1169_0773	-0.833766	NA	-0.905224	0.936564	0			0
776	VT1169_0774	0.887328	0.651337	0.758165	0.967744	0			0
777	VT1169_0775	NA	NA	NA	NA	0			0
778	VT1169_0776	0	NA	0	1	0			0
779	VT1169_0777	-0.0919669	0.939295	-0.0588204	1	0			0
780	VT1169_0778	2.33681	0.106118	1.80372	0.55824	0			1	4.72043	0.000126141		hit
781	VT1169_0779	2.09922	NA	2.26258	0.628076	0			0
782	VT1169_0780	-0.166999	0.971083	0.0139586	1	0			0
783	VT1169_0781	NA	NA	NA	NA	0			0
784	VT1169_0782	2.28272	NA	NA	NA	0			0
785	VT1169_0783	1.31153	0.000229369	1.32016	0.000343076	0			1	1.86297	0.00686206		hit
786	VT1169_0784	-0.545516	0.768288	-0.551927	0.907122	0			0
787	VT1169_0785	0.733131	0.690923	0.605451	0.911023	0			0
788	VT1169_0786	-0.258329	0.491372	-0.168249	0.813269	0			0
789	VT1169_0787	0.786311	0.690923	0.45922	0.992016	0			0
790	VT1169_0788	1.76888	0.308993	2.15972	0.268874	0			0
791	VT1169_0789	-0.090277	0.95809	-0.0833242	1	0			0
792	VT1169_0790	-0.0356009	0.994682	-0.00727174	1	0			0
793	VT1169_0791	-0.263576	0.818801	-0.347101	0.909469	0			0
794	VT1169_0792	-0.203247	0.818801	-0.211555	0.944961	0			0
795	VT1169_0793	-0.11784	0.946805	-0.163378	0.995609	0			0
796	VT1169_0794	0.288903	NA	-1.59877	0.888612	0			0
797	VT1169_0795	-0.680764	0.827877	-1.04415	0.688796	0			0
798	VT1169_0796	0.266223	0.976423	1.08125	0.928285	0			0
799	VT1169_0797	-0.141824	NA	0	NA	0			0
800	VT1169_0798	0.727627	0.107285	0.737865	0.138376	0			1	1.07768	0.000959129		hit
801	VT1169_0799	-0.656867	0.755453	-0.907247	0.692394	0			0
802	VT1169_0800	-0.980206	NA	-1.89256	0.66609	0			0
803	VT1169_0801	-0.307295	0.700444	-0.297392	0.838073	0			0
804	VT1169_0802	NA	NA	NA	NA	0			0
805	VT1169_0803	NA	NA	NA	NA	0			0
806	VT1169_0804	NA	NA	NA	NA	0			0
807	VT1169_0805	NA	NA	NA	NA	0			0
808	VT1169_0806	NA	NA	NA	NA	0			0
809	VT1169_0807	-0.673375	NA	NA	NA	0			0
810	VT1169_0808	-1.15135	0.0631009	-0.973533	0.167056	0			0
811	VT1169_0809	0.187947	0.956659	-0.345094	0.951866	0			0
812	VT1169_0810	-0.239431	0.847223	-0.287935	0.909894	0			0
813	VT1169_0811	0.71101	0.484148	0.416985	0.910914	0			0
814	VT1169_0812	0	NA	0	NA	0			0
815	VT1169_0813	NA	NA	NA	NA	0			0
816	VT1169_0814	0.303116	0.847223	0.232344	1	0			0
817	VT1169_0815	4.01513	NA	3.94823	0.117288	0			0
818	VT1169_0816	NA	NA	NA	NA	0			0
819	VT1169_0817	-1.09262	0.158187	-1.46421	0.582572	0			0
820	VT1169_0818	0.620456	NA	0.272431	1	0			0
821	VT1169_0819	-0.602083	0.908302	1.26759	0.805425	0			0
822	VT1169_0820	1.80448	NA	1.61123	0.876376	0			0
823	VT1169_0821	NA	NA	NA	NA	0			0
824	VT1169_0822	NA	NA	NA	NA	0			0
825	VT1169_0823	NA	NA	NA	NA	0			0
826	VT1169_0824	0.149346	0.994682	0.28315	1	0			0
827	VT1169_0825	-0.565738	NA	-0.337763	NA	0			0
828	VT1169_0826	0.795678	0.222534	0.741023	0.425549	0			0
829	VT1169_0827	1.15626	0.0245051	0.928035	0.152692	0			0				hit
830	VT1169_0828	-0.959564	NA	-0.68703	1	0			0
831	VT1169_0829	3.4851	NA	3.89524	NA	0			0
832	VT1169_0830	NA	NA	NA	NA	0			0
833	VT1169_0831	-0.0795869	0.954631	-0.124048	0.991326	0			0
834	VT1169_0832	0.291697	0.958304	0.13218	1	0			0
835	VT1169_0833	-1.13827	0.0830158	-1.05165	0.139825	0			0
836	VT1169_0834	0.05714	0.976423	0.0874681	1	0			0
837	VT1169_0835	0.364404	NA	0.251948	1	0			0
838	VT1169_0836	0.48637	0.565844	0.461838	0.692394	0			0
839	VT1169_0837	-0.141582	0.984963	-0.142395	1	0			0
840	VT1169_0838	1.18905	0.416458	1.52621	0.327877	0			0
841	VT1169_0839	NA	NA	NA	NA	0			0
842	VT1169_0840	NA	NA	NA	NA	0			0
843	VT1169_0841	NA	NA	NA	NA	0			0
844	VT1169_0842	0	NA	0	NA	0			0
845	VT1169_0843	-0.0865315	0.958304	-0.0571528	1	0			0
846	VT1169_0844	0.308374	0.574728	0.227983	0.888612	0			0
847	VT1169_0845	-0.200281	0.976423	-0.175906	1	0			0
848	VT1169_0846	0	NA	0	NA	0			0
849	VT1169_0847	-0.872795	7.95994e-09	-1.0617	1.60107e-05	0			0			hit
850	VT1169_0848	-0.122376	0.9467	-0.197384	0.977967	0			0
851	VT1169_0849	-0.524068	0.766519	-0.813962	0.619508	0			0
852	VT1169_0850	0.724659	0.950159	0.656545	1	0			0
853	VT1169_0851	0.664613	0.754698	0.677576	NA	0			0
854	VT1169_0852	0.219597	0.358884	0.216556	0.467051	0			0
855	VT1169_0853	0.173513	0.773423	0.392188	0.734398	0			0
856	VT1169_0854	0.804607	0.781753	0.924055	0.894161	0			0
857	VT1169_0855	-0.223993	0.965548	-0.143325	1	0			0
858	VT1169_0856	4.72008	0.00163478	NA	NA	0			0				hit
859	VT1169_0857	-0.466207	0.365693	-0.47745	0.566297	0			0
860	VT1169_0858	-0.693414	0.70753	-0.820934	0.839807	0			0
861	VT1169_0859	0.716994	NA	0.4796	1	0			0
862	VT1169_0860	-0.127678	0.980753	0.272211	1	0			0
863	VT1169_0861	-0.244543	0.14055	-0.512091	0.000947057	0			0			hit
864	VT1169_0862	0.265838	0.937084	0.220505	1	0			0
865	VT1169_0863	-1.2462	NA	-1.29426	0.961444	0			0
866	VT1169_0864	0.0155261	0.996706	0.0461296	1	0			0
867	VT1169_0865	0.00447479	1	0.044204	1	0			0
868	VT1169_0866	0.122517	NA	0.198724	NA	0			0
869	VT1169_0867	-0.309876	0.733697	-0.0905434	1	0			0
870	VT1169_0868	-0.514371	0.444103	-0.554493	0.469267	0			0
871	VT1169_0869	-1.48101	0.120979	-0.843624	0.590494	0			0
872	VT1169_0870	-0.307777	0.539425	-0.336675	0.677479	0			0
873	VT1169_0871	-0.217093	0.698256	-0.302933	0.616362	0			0
874	VT1169_0872	-0.216959	0.937084	-0.455734	0.651646	0			0
875	VT1169_0873	-0.238894	0.749495	-0.262621	0.848897	0			0
876	VT1169_0874	0.00619983	1	0.0159185	1	0			1	4.09687	0.00899077		hit
877	VT1169_0875	-0.0178616	0.994682	0.0110912	1	0			0
878	VT1169_0876	-2.35598	0.377681	-1.97522	0.590494	0			0
879	VT1169_0877	-0.228497	0.845366	-0.260378	0.948707	0			0
880	VT1169_0878	-0.113602	0.915924	-0.133554	0.987046	0			0
881	VT1169_0879	NA	NA	NA	NA	0			0
882	VT1169_0880	0.710594	NA	0.292453	1	0			0
883	VT1169_0881	0	NA	0	NA	0			0
884	VT1169_0882	NA	NA	NA	NA	0			0
885	VT1169_0883	1.94076	NA	NA	NA	0			0
886	VT1169_0884	NA	NA	NA	NA	0			0
887	VT1169_0885	0.44591	0.684378	0.23705	0.977051	0			0
888	VT1169_0886	2.58621	0.158334	1.88993	0.561872	0			0
889	VT1169_0887	0	NA	0	NA	0			0
890	VT1169_0888	NA	NA	NA	NA	0			0
891	VT1169_0889	0.0449977	0.984963	-0.0257123	1	0			0
892	VT1169_0890	-0.530452	0.567156	-0.591312	0.649955	0			0
893	VT1169_0891	-0.0546196	0.980753	-0.0498019	1	0			0
894	VT1169_0892	-0.0370936	0.995605	-0.110462	1	0			0
895	VT1169_0893	NA	NA	NA	NA	0			0
896	VT1169_0894	-1.06663	0.588413	-0.908241	0.758013	0			0
897	VT1169_0895	NA	NA	NA	NA	0			0
898	VT1169_0896	NA	NA	NA	NA	0			0
899	VT1169_0897	NA	NA	NA	NA	0			0
900	VT1169_0898	NA	NA	NA	NA	0			0
901	VT1169_0899	NA	NA	NA	NA	0			0
902	VT1169_0900	NA	NA	NA	NA	0			0
903	VT1169_0901	NA	NA	NA	NA	0			0
904	VT1169_0902	NA	NA	NA	NA	0			0
905	VT1169_0903	NA	NA	NA	NA	0			0
906	VT1169_0904	NA	NA	NA	NA	0			0
907	VT1169_0905	0.108417	0.994682	0	NA	0			0
908	VT1169_0906	1.04891	0.365693	1.22552	0.590494	0			0
909	VT1169_0907	-0.153429	0.725355	-0.104588	0.999796	0			0
910	VT1169_0908	NA	NA	NA	NA	0			0
911	VT1169_0909	1.00076	NA	NA	NA	0			0
912	VT1169_0910	0.0844039	0.95809	0.76671	0.913183	0			0
913	VT1169_0911	-0.210631	0.906256	-0.331923	0.805425	0			0
914	VT1169_0912	-0.239451	0.673511	-0.264741	0.769764	0			0
915	VT1169_0913	-0.00978321	1	-0.112177	1	0			0
916	VT1169_0914	-0.536839	0.119596	-0.376997	0.870054	0			0
917	VT1169_0915	-0.00514966	1	-0.143725	0.944575	0			0
918	VT1169_0916	-0.123653	0.912271	-0.116089	1	0			0
919	VT1169_0917	0.0880349	0.95809	0.0390393	1	0			0
920	VT1169_0918	0.0858831	0.915127	0.0231151	1	0			0
921	VT1169_0919	-0.162283	0.937084	-0.149271	1	0			0
922	VT1169_0920	-0.0734975	0.977081	-0.101064	1	0			0
923	VT1169_0921	-0.271122	0.698256	-0.258909	0.873164	0			1	7.76622	0.00052163
924	VT1169_0922	-0.714623	NA	-0.778178	0.893925	0			0
925	VT1169_0923	-2.78492	NA	-2.56664	0.425549	0			0
926	VT1169_0924	-0.57425	0.0111763	-0.584666	0.0337607	0			0			hit
927	VT1169_0925	0.958805	NA	1.24365	0.952773	0			0
928	VT1169_0926	-0.323923	0.931239	-0.291562	1	0			0
929	VT1169_0927	0.680568	0.761465	0.941441	0.855492	0			0
930	VT1169_0928	-1.8719	NA	-1.62892	NA	0			0
931	VT1169_0929	0.411153	0.103705	0.356072	0.247078	0			0
932	VT1169_0930	NA	NA	NA	NA	0			0
933	VT1169_0931	0.363535	0.937084	-0.358291	NA	0			0
934	VT1169_0932	-0.0131631	1	-0.0738317	1	0			0
935	VT1169_0933	0.363819	NA	0.378003	1	0			0
936	VT1169_0934	0.516614	0.499091	0.585553	0.560025	0			0
937	VT1169_0935	-0.0504167	0.984963	0.0111197	1	0			0
938	VT1169_0936	0.0538993	0.976884	0.654056	0.323911	0			0
939	VT1169_0937	-0.246285	0.631492	-0.307483	0.576228	0			0
940	VT1169_0938	3.07347	NA	2.1684	0.622078	0			0
941	VT1169_0939	-0.28872	0.113598	-0.249639	0.526572	0			0
942	VT1169_0940	0.389505	0.14055	0.395291	0.225677	0			0
943	VT1169_0941	-0.193264	0.801103	-0.087967	1	0			0
944	VT1169_0942	-0.0622522	0.95809	-0.0885035	1	0			0
945	VT1169_0943	2.51048	1.23954e-12	2.84059	1.6303e-13	0			4	2.56545416951637;2.85813545734258;2.61846944550052;2.60012073650999	5.22437611315465E-05;4.35969844352565E-06;5.19787369485349E-10;6.70942821491994E-10		hit
946	VT1169_0944	0.562949	0.0370742	0.608903	0.0312908	0			0				hit
947	VT1169_0945	NA	NA	NA	NA	0			0
948	VT1169_0946	0.180069	0.928902	0.0794311	1	0			0
949	VT1169_0947	-0.118671	0.847223	-0.202019	0.7415	0			0
950	VT1169_0948	1.70414	2.59874e-47	0.0881774	1	0			0				hit
951	VT1169_0949	-0.128163	0.923673	-0.121544	1	0			0
952	VT1169_0950	NA	NA	NA	NA	0			0
953	VT1169_0951	0	NA	0	NA	0			0
954	VT1169_0952	0.361066	0.336575	0.454117	0.256249	0			0
955	VT1169_0953	-0.27431	0.735677	-0.201025	0.909894	0			0
956	VT1169_0954	-0.16444	0.70753	-0.119144	0.980337	0			0
957	VT1169_0955	-0.418175	0.912271	-0.659797	0.86163	0			0
958	VT1169_0956	0.0912007	0.845114	-0.102518	1	0			0
959	VT1169_0957	-0.0758855	0.95809	-0.15538	0.987782	0			0
960	VT1169_0958	0.441202	0.828413	0	NA	0			0
961	VT1169_0959	NA	NA	NA	NA	0			0
962	VT1169_0960	-0.00879952	NA	0.565379	1	0			0
963	VT1169_0961	0	NA	0	NA	0			0
964	VT1169_0962	-0.496379	0.864769	-0.605933	0.944005	0			0
965	VT1169_0963	0.272975	0.912719	0.400737	0.995609	0			0
966	VT1169_0964	NA	NA	NA	NA	0			0
967	VT1169_0965	0.3846	0.190689	0.31358	0.43245	0			0
968	VT1169_0966	0	NA	0	NA	0			0
969	VT1169_0967	1.19289	NA	1.38885	NA	0			0
970	VT1169_0968	-0.046181	0.976884	-0.0346584	1	0			0
971	VT1169_0969	1.01131	NA	NA	NA	0			0
972	VT1169_0970	NA	NA	NA	NA	0			0
973	VT1169_0971	NA	NA	NA	NA	0			0
974	VT1169_0972	0.0623553	0.95809	0.141604	0.987046	0			0
975	VT1169_0973	0.178675	0.937084	0.213997	1	0			0
976	VT1169_0974	0.0581433	0.937084	-0.0808709	0.893925	0			0
977	VT1169_0975	0	NA	0	NA	0			0
978	VT1169_0976	NA	NA	NA	NA	0			0
979	VT1169_0977	1.98302	0.054565	2.13176	0.0781927	0			1	3.2444	0.0126852		hit
980	VT1169_0978	0	NA	NA	NA	0			0
981	VT1169_0979	0	NA	0	NA	0			0
982	VT1169_0980	-0.386504	0.761465	-0.427331	0.856146	0			0
983	VT1169_0981	-0.35606	0.225031	-0.556526	0.0288527	0			0			hit
984	VT1169_0982	-0.633574	0.09911	-0.470606	0.280918	0			0
985	VT1169_0983	0.302348	0.845114	0.478467	0.827034	0			0
986	VT1169_0984	0.144625	0.539425	0.0468129	1	0			0
987	VT1169_0985	-0.153094	0.956744	-0.202812	1	0			0
988	VT1169_0986	0.0549967	0.95809	0.045255	1	0			0
989	VT1169_0987	-0.220757	0.956659	-0.342471	0.987046	0			0
990	VT1169_0988	-0.210674	0.95809	-0.220991	1	0			0
991	VT1169_0989	-0.414435	0.807193	-0.448949	0.926809	0			0
992	VT1169_0990	0.616058	0.126108	0.659678	0.183987	0			0
993	VT1169_0991	NA	NA	NA	NA	0			0
994	VT1169_0992	1.11299	0.480891	1.0848	0.758013	0			0
995	VT1169_0993	0.742796	0.843777	0.935381	0.967675	0			0
996	VT1169_0994	-0.188465	0.990932	-0.0174676	1	0			0
997	VT1169_0995	0.292763	0.462409	1.04541	0.870054	0			0
998	VT1169_0996	0.0756218	0.908302	0.0132804	1	0			1	4.30378	0.012855		hit
999	VT1169_0997	0.072478	0.937084	0.122419	0.926809	0			0
1000	VT1169_0998	-0.268039	0.946805	-0.25778	1	0			0
1001	VT1169_0999	-0.0334164	0.992083	0.0916655	1	0			0
1002	VT1169_1000	0.792374	0.050692	0.772565	0.0337607	0			0				hit
1003	VT1169_1001	-0.338147	0.690923	-0.296173	0.888612	0			0
1004	VT1169_1002	0.191411	0.60005	0.0360738	1	0			0
1005	VT1169_1003	0.373249	0.505175	0.109147	1	0			0
1006	VT1169_1004	0.253713	0.64494	0.270392	0.72403	0			0
1007	VT1169_1005	-0.0680086	0.976423	-0.0315928	1	0			0
1008	VT1169_1006	-0.219077	0.958304	-0.162019	1	0			0
1009	VT1169_1007	-0.121025	0.969156	0.189152	NA	0			0
1010	VT1169_1008	0.0852001	0.95809	-0.00383983	1	0			0
1011	VT1169_1009	-1.22236	1.98313e-29	-1.21342	3.18685e-30	2	-1.18795225836719;-1.2729851169736	0.00202929736370133;0.00761291684828331	0			hit
1012	VT1169_1010	0.202625	0.946611	0.19515	1	0			0
1013	VT1169_1011	-0.287198	0.843777	-0.247776	0.977051	0			0
1014	VT1169_1012	-0.0811638	0.962804	-0.0618302	1	0			0
1015	VT1169_1013	0.11659	NA	0.0630426	NA	0			0
1016	VT1169_1014	-0.150291	0.67943	-0.155308	0.760928	0			0
1017	VT1169_1015	-0.182496	0.937084	-0.145035	1	0			0
1018	VT1169_1016	0.21639	0.906256	0.144909	1	0			0
1019	VT1169_1017	0	NA	0	NA	0			0
1020	VT1169_1018	NA	NA	NA	NA	0			0
1021	VT1169_1019	-0.32462	0.598915	-0.256011	0.837842	0			0
1022	VT1169_1020	-0.225562	0.622329	-0.296831	0.711698	0			0
1023	VT1169_1021	0.239979	0.611513	0.140055	0.952773	0			0
1024	VT1169_1022	0.120551	0.95809	0.0991613	1	0			0
1025	VT1169_1023	0.909801	0.113598	0.8813	0.225677	0			1	1.40594	0.0326718		hit
1026	VT1169_1024	-0.383061	0.632583	-0.250827	0.910378	0			0
1027	VT1169_1025	0.0849163	0.95809	-0.0883201	1	0			0
1028	VT1169_1026	-0.0813122	0.996554	-0.204676	1	0			0
1029	VT1169_1027	0.0607033	0.95809	0.499348	0.944575	0			0
1030	VT1169_1028	0.668629	0.0266397	0.755953	0.0129881	0			0				hit
1031	VT1169_1029	-0.344245	0.0850382	-0.298284	0.15457	0			0
1032	VT1169_1030	0.468049	0.553379	0.422983	0.649955	0			0
1033	VT1169_1031	NA	NA	NA	NA	0			0
1034	VT1169_1032	0.0804998	0.95809	0.0606024	1	0			0
1035	VT1169_1033	0.0552865	1	-0.0576984	1	0			0
1036	VT1169_1034	0.372887	0.299026	0.399152	0.560025	0			0
1037	VT1169_1035	0	NA	NA	NA	0			0
1038	VT1169_1036	NA	NA	NA	NA	0			0
1039	VT1169_1037	0.445689	0.225031	NA	NA	0			0
1040	VT1169_1038	1.11359	0.445458	1.20783	0.530234	0			0
1041	VT1169_1039	-0.213297	0.827877	0.175125	1	0			0
1042	VT1169_1040	0.166869	0.95809	0.11593	1	0			0
1043	VT1169_1041	-0.333335	0.462215	-0.307819	0.590494	0			0
1044	VT1169_1042	0.186616	0.886182	0.124982	1	0			0
1045	VT1169_1043	NA	NA	NA	NA	0			0
1046	VT1169_1044	-0.415436	0.937084	-2.00419	NA	0			0
1047	VT1169_1045	0.0426492	0.994682	-0.0115529	1	0			0
1048	VT1169_1046	-0.425611	0.366287	-0.364458	0.530234	0			0
1049	VT1169_1047	-0.053187	0.996554	-0.0831142	1	0			0
1050	VT1169_1048	-1.37929	NA	-1.19442	0.977051	0			0
1051	VT1169_1049	0.958607	0.0512152	0.872593	0.272173	0			2	1.3675567513641;1.33284025513113	2.90593763520903E-05;0.0229558581227901		hit
1052	VT1169_1050	0.0166245	1	0.0688277	1	0			0
1053	VT1169_1051	1.02428	0.000740357	1.01313	0.00889458	0			1	1.2342	0.034489		hit
1054	VT1169_1052	-0.561559	0.0988321	-0.616561	0.0351551	0			0			hit
1055	VT1169_1053	-0.192858	0.459036	-0.547516	0.434432	0			0
1056	VT1169_1054	-0.529463	NA	-0.229914	NA	0			0
1057	VT1169_1055	0.989421	0.00351007	1.07687	0.000367656	0			1	1.03913	0.0433242		hit
1058	VT1169_1056	0.366572	0.95809	0.402937	1	0			0
1059	VT1169_1057	0.222447	0.9192	0.352494	0.909894	0			0
1060	VT1169_1058	0.660321	0.219303	0.675218	0.314328	0			0
1061	VT1169_1059	-0.380999	NA	-0.0282726	1	0			0
1062	VT1169_1060	0.511924	0.796696	0.741614	0.762616	0			0
1063	VT1169_1061	0.404515	0.0754753	-0.32483	1	0			0
1064	VT1169_1062	0.0296707	1	-0.364689	1	0			0
1065	VT1169_1063	0.489345	0.956744	0.470589	1	0			0
1066	VT1169_1064	-0.163787	0.828413	-0.176751	0.926809	0			0
1067	VT1169_1065	-0.701826	0.219303	-0.641323	0.518307	0			0
1068	VT1169_1066	0	NA	0	NA	0			0
1069	VT1169_1067	0.657505	0.95809	0.785648	1	0			0
1070	VT1169_1068	0.519285	0.761465	1.54706	0.883939	0			0
1071	VT1169_1069	1.56487	NA	1.29216	NA	0			0
1072	VT1169_1070	0	NA	0	NA	0			0
1073	VT1169_1071	-0.148126	0.95809	-0.0457627	1	0			0
1074	VT1169_1072	-0.826383	0.667398	-0.860046	0.762518	0			0
1075	VT1169_1073	-0.0982039	0.937084	-0.443456	0.235065	0			0
1076	VT1169_1074	0.617358	NA	1.13857	0.980337	0			0
1077	VT1169_1075	-0.2723	0.976423	-0.501643	1	0			0
1078	VT1169_1076	0.371698	0.886182	0.438203	0.951866	0			0
1079	VT1169_1077	0.00644326	1	-0.153989	1	0			0
1080	VT1169_1078	0.182236	0.95809	0.140051	1	0			0
1081	VT1169_1079	0.711562	0.569288	0.586549	0.876376	0			0
1082	VT1169_1080	1.74187	0.657209	0.685842	1	0			0
1083	VT1169_1081	2.10159	0.00514368	2.17761	0.0108488	0			1	2.42688	0.000190854		hit
1084	VT1169_1082	1.74708	1.66625e-05	1.26399	0.0929703	0			2	5.37816789977395;1.9455933746252	0.00662974869206063;1.72360737229288E-05		hit
1085	VT1169_1083	1.73024	0.124507	1.78521	0.171292	0			0
1086	VT1169_1084	0.237703	0.912719	0.798461	0.995609	0			0
1087	VT1169_1085	-0.0297853	0.984963	0.324643	0.361607	0			0
1088	VT1169_1086	-0.377646	0.60005	-0.268124	0.860855	0			0
1089	VT1169_1087	-0.102814	0.946805	-0.145746	0.951866	0			0
1090	VT1169_1088	-0.432752	0.877297	-0.672009	0.836184	0			0
1091	VT1169_1089	0.0909745	0.961643	0.0847948	1	0			0
1092	VT1169_1090	0.985013	0.761465	1.14688	0.772254	0			0
1093	VT1169_1091	-0.011968	1	-0.00378232	1	0			0
1094	VT1169_1092	0.000625169	1	-0.0198733	1	0			0
1095	VT1169_1093	0.683818	0.459682	0.371657	0.926809	0			0
1096	VT1169_1094	0.283683	0.135454	0.302668	0.180821	0			1	5.41055	0.034489		hit
1097	VT1169_1095	-0.173129	0.690923	-0.0813134	1	0			0
1098	VT1169_1096	0.162691	0.946805	-0.0179558	1	0			0
1099	VT1169_1097	-1.87607	0.0245051	-1.97663	0.0360862	0			0			hit
1100	VT1169_1098	0.264777	0.592874	0.69286	0.0021061	0			1	4.95357	0.0130134		hit
1101	VT1169_1099	0.754163	0.157784	0.702262	0.264933	0			0
1102	VT1169_1100	0.564183	0.953136	0.614429	1	0			0
1103	VT1169_1101	-0.167804	0.762574	-0.116158	0.987046	0			0
1104	VT1169_1102	-0.478937	0.138857	-0.403436	0.336558	0			0
1105	VT1169_1103	0	NA	0	NA	0			0
1106	VT1169_1104	0.00622907	1	0.0378977	1	0			0
1107	VT1169_1105	0.821896	5.5134e-08	0.215081	0.463751	0			0				hit
1108	VT1169_1106	1.56975	0.187842	1.47371	0.29737	0			0
1109	VT1169_1107	0.198257	0.931239	0.358646	0.901392	0			0
1110	VT1169_1108	-0.579344	0.0153829	-0.631506	0.0288527	0			0			hit
1111	VT1169_1109	-0.463779	0.225031	-0.437405	0.391538	0			0
1112	VT1169_1110	0.852216	NA	0.81537	0.860855	0			0
1113	VT1169_1111	0	NA	0	1	0			0
1114	VT1169_1112	1.79595	NA	0.930533	1	0			0
1115	VT1169_1113	0	NA	0	NA	0			0
1116	VT1169_1114	1.10497	0.00275812	1.17054	0.00194001	0			1	1.2734	0.0202997		hit
1117	VT1169_1115	-0.0959435	0.886182	-0.0873052	1	0			0
1118	VT1169_1116	NA	NA	NA	NA	0			0
1119	VT1169_1117	0.303199	0.197784	0.26316	0.649955	0			0
1120	VT1169_1118	0.0104375	1	0.0730572	1	0			0
1121	VT1169_1119	NA	NA	NA	NA	0			0
1122	VT1169_1120	0.0808624	0.994682	0	NA	0			0
1123	VT1169_1121	-0.210001	NA	-0.523667	0.99472	0			0
1124	VT1169_1122	0.266788	0.937084	0.339197	0.995609	0			0
1125	VT1169_1123	-0.151167	0.77576	-0.0888541	1	0			0
1126	VT1169_1124	0	NA	0	NA	0			0
1127	VT1169_1125	NA	NA	NA	NA	0			0
1128	VT1169_1126	-0.00985221	NA	0.110577	NA	0			0
1129	VT1169_1127	0.954324	NA	0.810889	NA	0			0
1130	VT1169_1128	NA	NA	NA	NA	0			0
1131	VT1169_1129	NA	NA	NA	NA	0			0
1132	VT1169_1130	NA	NA	NA	NA	0			0
1133	VT1169_1131	0.0733914	0.961643	-0.0921296	1	0			0
1134	VT1169_1132	0.261881	0.912271	0.269924	1	0			0
1135	VT1169_1133	-1.41729	NA	-1.62385	0.855735	0			0
1136	VT1169_1134	1.82761	NA	NA	NA	0			0
1137	VT1169_1135	0.155781	0.937084	0.257535	0.938216	0			0
1138	VT1169_1136	NA	NA	NA	NA	0			0
1139	VT1169_1137	0.148974	0.95809	0.150064	1	0			0
1140	VT1169_1138	0.0424802	0.980753	0.00139918	1	0			0
1141	VT1169_1139	0	NA	0	NA	0			0
1142	VT1169_1140	NA	NA	NA	NA	0			0
1143	VT1169_1141	1.21356	NA	NA	NA	0			0
1144	VT1169_1142	NA	NA	NA	NA	0			0
1145	VT1169_1143	NA	NA	NA	NA	0			0
1146	VT1169_1144	0.354537	NA	0.245807	1	0			0
1147	VT1169_1145	0.124014	0.994682	0.310273	1	0			0
1148	VT1169_1146	0.00227943	1	0.00991318	1	0			0
1149	VT1169_1147	0.101104	0.965548	0.146888	1	0			0
1150	VT1169_1148	0.052912	1	0.0926638	1	0			0
1151	VT1169_1149	0.30107	0.575249	0.346859	0.644835	0			0
1152	VT1169_1150	0.482242	0.931239	0.498627	1	0			0
1153	VT1169_1151	0.293462	0.631492	0.266248	0.848014	0			0
1154	VT1169_1152	-2.45861	NA	-2.5415	NA	0			0
1155	VT1169_1153	0	NA	NA	NA	0			0
1156	VT1169_1154	0.886019	NA	NA	NA	0			0
1157	VT1169_1155	0.177438	0.847223	0.194619	0.876376	0			0
1158	VT1169_1156	-0.436685	0.0330305	-0.414137	0.00433665	0			1	7.01285	0.00525765	hit
1159	VT1169_1157	-0.0124863	0.998605	-0.398048	0.847059	0			0
1160	VT1169_1158	-0.191873	0.749495	-0.338572	0.438235	0			0
1161	VT1169_1159	0.0188618	1	0.0157681	1	0			0
1162	VT1169_1160	-0.084939	0.95809	-0.196365	0.944575	0			0
1163	VT1169_1161	-0.0891809	0.879884	-0.114467	0.972439	0			0
1164	VT1169_1162	-0.201499	0.681224	-0.200214	0.813269	0			0
1165	VT1169_1163	-0.429931	0.358884	-0.213155	0.0883266	0			0
1166	VT1169_1164	-0.387891	0.399765	-0.326813	0.681837	0			0
1167	VT1169_1165	0.127256	0.937084	-0.366505	0.980337	0			0
1168	VT1169_1166	0.149561	0.984687	-0.588979	0.987046	0			0
1169	VT1169_1167	-0.198792	0.637145	-0.162771	0.926809	0			0
1170	VT1169_1168	0.0994101	0.95809	0.119998	1	0			1	8.41138	2.12267e-05		hit
1171	VT1169_1169	0.130743	0.980753	0.10021	1	0			0
1172	VT1169_1170	-0.158857	0.876382	-0.186721	0.876376	0			0
1173	VT1169_1171	0.234876	0.966348	0.231794	1	0			0
1174	VT1169_1172	-1.09121	0.000652863	-1.12465	0.00184884	0			0			hit
1175	VT1169_1173	-0.0112804	0.997105	-0.0516779	1	0			0
1176	VT1169_1174	0.297445	0.0266397	0.344256	0.0382666	0			1	6.4894	0.0281269		hit
1177	VT1169_1175	-0.0185056	1	-0.0523561	1	0			0
1178	VT1169_1176	-0.203655	0.637509	-0.270102	0.361607	0			0
1179	VT1169_1177	-0.396469	0.864769	-0.462606	0.938216	0			0
1180	VT1169_1178	-0.514587	0.847223	-0.5226	0.980337	0			0
1181	VT1169_1179	NA	NA	NA	NA	0			0
1182	VT1169_1180	-0.0760997	0.95809	-0.0819069	1	0			0
1183	VT1169_1181	0.966969	NA	0.860085	0.839807	0			1	5.97593	0.00307762		hit
1184	VT1169_1182	0.704566	0.622329	0.592033	0.876376	0			0
1185	VT1169_1183	NA	NA	NA	NA	0			0
1186	VT1169_1184	0.863853	0.535729	0.985605	0.57459	0			0
1187	VT1169_1185	7.45881	3.66203e-08	7.5804	4.98247e-08	0			1	9.66151	1.30524e-05		hit
1188	VT1169_1186	0.0709565	0.95809	0.176411	0.876376	0			0
1189	VT1169_1187	0.231182	NA	0.229714	1	0			0
1190	VT1169_1188	-0.0769302	0.985107	0.126107	1	0			0
1191	VT1169_1189	0.93238	NA	1.07614	NA	0			0
1192	VT1169_1190	NA	NA	NA	NA	0			0
1193	VT1169_1191	NA	NA	NA	NA	0			0
1194	VT1169_1192	NA	NA	NA	NA	0			0
1195	VT1169_1193	-0.248492	0.95809	0	NA	0			0
1196	VT1169_1194	0	NA	0	1	0			0
1197	VT1169_1195	NA	NA	NA	NA	0			0
1198	VT1169_1196	0	NA	0	NA	0			0
1199	VT1169_1197	0.207517	0.95809	0.114271	1	0			0
1200	VT1169_1198	1.47238	NA	1.94351	0.677479	0			0
1201	VT1169_1199	0	NA	0	NA	0			0
1202	VT1169_1200	NA	NA	NA	NA	0			0
1203	VT1169_1201	-0.0406483	1	-0.0438124	1	0			0
1204	VT1169_1202	0.990271	NA	0.882716	NA	0			0
1205	VT1169_1203	NA	NA	NA	NA	0			0
1206	VT1169_1204	0	NA	0	NA	0			0
1207	VT1169_1205	0.803813	0.704535	0.977463	0.791836	0			0
1208	VT1169_1206	-0.224298	0.948458	-0.248456	1	0			0
1209	VT1169_1207	1.31583	3.72089e-19	1.59354	7.61722e-26	0			2	1.74985388213549;1.5423881589574	3.50964157265503E-09;3.92723704970161E-07		hit
1210	VT1169_1208	-0.325395	0.311989	-0.203303	0.926809	0			0
1211	VT1169_1209	-0.22298	0.95809	NA	NA	0			0
1212	VT1169_1210	-1.91603	0.335316	-1.18498	0.805425	0			0
1213	VT1169_1211	0.341625	0.772148	0.367757	0.880494	0			0
1214	VT1169_1212	-0.111242	0.847223	-0.100449	1	0			0
1215	VT1169_1213	0.990544	0.0027398	0.95526	0.00628401	0			1	1.4053	0.00239888		hit
1216	VT1169_1214	-0.761786	1.76428e-05	-0.786279	0.000191534	0			0			hit
1217	VT1169_1215	-0.0851318	0.937554	-0.129332	0.952773	0			0
1218	VT1169_1216	0.591692	0.0427838	0.456918	0.323437	0			0				hit
1219	VT1169_1217	0.363108	0.126299	0.444058	0.0149352	0			0				hit
1220	VT1169_1218	1.78629	0.308388	1.98955	0.22418	0			0
1221	VT1169_1219	0.450287	0.617744	0.578173	0.524749	0			0
1222	VT1169_1220	0.064931	0.987644	1.48854	NA	0			0
1223	VT1169_1221	-0.164499	0.937084	-0.136595	1	0			0
1224	VT1169_1222	NA	NA	NA	NA	0			0
1225	VT1169_1223	NA	NA	NA	NA	0			0
1226	VT1169_1224	NA	NA	NA	NA	0			0
1227	VT1169_1225	-0.128108	0.937084	-0.191516	0.944961	0			1	4.67703	0.000741277
1228	VT1169_1226	0.106401	0.956744	0.0732529	1	0			0
1229	VT1169_1227	NA	NA	NA	NA	0			0
1230	VT1169_1228	0.896907	0.915127	1.04665	0.977967	0			0
1231	VT1169_1229	0.248695	0.761465	0.224524	0.907122	0			0
1232	VT1169_1230	0.00647436	1	0.0290649	1	0			0
1233	VT1169_1231	0.397644	0.0879102	0.257714	0.606026	0			0
1234	VT1169_1232	0.491604	0.764377	0.667884	0.660217	0			0
1235	VT1169_1233	0.0536804	0.957557	0.0575545	1	0			0
1236	VT1169_1234	-0.00906777	1	-0.00295077	1	0			0
1237	VT1169_1235	0.123164	NA	0.0811749	NA	0			0
1238	VT1169_1236	0.225979	0.955249	0.497576	0.951866	0			0
1239	VT1169_1237	-0.247257	0.976178	-0.327812	1	0			0
1240	VT1169_1238	0.356305	0.0366857	0.361638	0.222789	0			0				hit
1241	VT1169_1239	-0.139172	0.807434	-0.194324	0.758013	0			0
1242	VT1169_1240	0	NA	0	NA	0			0
1243	VT1169_1241	-0.12878	0.937084	-0.186866	0.987782	0			0
1244	VT1169_1242	0.292676	0.344088	0.265208	0.560025	0			0
1245	VT1169_1243	NA	NA	NA	NA	0			0
1246	VT1169_1244	0.354156	0.358884	0.382352	0.379261	0			0
1247	VT1169_1245	-0.838312	0.484148	-0.681487	0.767808	0			0
1248	VT1169_1246	NA	NA	NA	NA	0			0
1249	VT1169_1247	NA	NA	NA	NA	0			0
1250	VT1169_1248	0.0980456	0.91912	0.0502526	1	0			0
1251	VT1169_1249	0.171465	0.708009	0.123156	0.926809	0			0
1252	VT1169_1250	-0.377801	0.00301474	-0.158599	0.743389	0			0			hit
1253	VT1169_1251	0.12315	0.809236	0.219574	0.631282	0			0
1254	VT1169_1252	0.188993	0.698256	0.206299	0.838542	0			0
1255	VT1169_1253	-0.118033	0.95809	-0.142815	1	0			0
1256	VT1169_1254	0.184699	0.95809	0.211413	1	0			0
1257	VT1169_1255	0.482737	NA	0.317136	NA	0			0
1258	VT1169_1256	-0.380439	0.060012	-0.40894	0.0978518	0			0
1259	VT1169_1257	-0.0202884	1	0.0504583	1	0			0
1260	VT1169_1258	1.16007	0.225884	1.28096	0.758013	0			0
1261	VT1169_1259	0.564505	0.00303753	0.412612	0.179527	0			0				hit
1262	VT1169_1260	-0.277813	0.956744	-0.285411	1	0			0
1263	VT1169_1261	0.490152	0.537773	0.355954	0.842502	0			0
1264	VT1169_1262	-0.00936019	1	-0.0928722	1	0			0
1265	VT1169_1263	NA	NA	NA	NA	0			0
1266	VT1169_1264	0	NA	NA	NA	0			0
1267	VT1169_1265	NA	NA	NA	NA	0			0
1268	VT1169_1266	NA	NA	NA	NA	0			0
1269	VT1169_1267	NA	NA	NA	NA	0			0
1270	VT1169_1268	0.741999	NA	NA	NA	0			0
1271	VT1169_1269	0.428071	0.565844	0.458677	0.649955	0			0
1272	VT1169_1270	-1.22388	0.150431	-1.49113	0.228251	0			0
1273	VT1169_1271	-0.243521	0.842917	-0.22974	0.986891	0			0
1274	VT1169_1272	-0.0762426	0.994682	0.00225328	1	0			0
1275	VT1169_1273	-0.267115	0.931239	-0.361305	0.964445	0			0
1276	VT1169_1274	-1.20967	NA	-1.31273	0.912533	0			0
1277	VT1169_1275	NA	NA	NA	NA	0			0
1278	VT1169_1276	1.12925	0.872609	0	NA	0			0
1279	VT1169_1277	-0.423034	0.445458	-0.495181	0.289588	0			0
1280	VT1169_1278	0.117518	0.994682	0.711215	0.909894	0			0
1281	VT1169_1279	-0.0577079	0.992739	-0.0145667	1	0			0
1282	VT1169_1280	0.0214204	1	0.0288218	1	0			0
1283	VT1169_1281	-0.162498	0.725355	-0.0548373	1	0			0
1284	VT1169_1282	0.0194779	0.983026	0.0548623	1	0			0
1285	VT1169_1283	1.44042	NA	0	NA	0			0
1286	VT1169_1284	NA	NA	NA	NA	0			0
1287	VT1169_1285	1.17247	1.35746e-11	1.21294	1.14085e-10	0			1	1.04494	0.0115199		hit
1288	VT1169_1286	-0.294011	0.577748	-0.3123	0.657233	0			0
1289	VT1169_1287	-1.03553	NA	-2.25044	0.589011	1	-5.18283	0.0360649	0			hit
1290	VT1169_1288	-1.66679	1.41606e-15	-1.75315	1.15488e-27	4	-0.985248533384393;-1.16370023625658;-1.32581312360775;-1.49741425855525	0.020299716651145;0.000542875594525515;0.0330247006416055;3.83137335190989E-06	0			hit
1291	VT1169_1289	-0.623481	0.0421922	-0.60035	0.0136951	0			0			hit
1292	VT1169_1290	0	NA	0	1	0			0
1293	VT1169_1291	1.09638	0.725108	1.05675	0.794721	0			0
1294	VT1169_1292	-0.242672	0.448091	-0.240106	0.549744	0			0
1295	VT1169_1293	0.230661	0.95809	0.182134	1	0			1	5.70075	0.0244774		hit
1296	VT1169_1294	NA	NA	NA	NA	0			0
1297	VT1169_1295	0.18855	0.764377	0.163736	0.926809	0			0
1298	VT1169_1296	-0.537562	0.0245051	-0.469087	0.1759	1	-5.54034	0.00107056	0			hit
1299	VT1169_1297	-0.0771219	0.983026	-0.0705341	1	0			0
1300	VT1169_1298	-0.166402	0.806605	-0.160763	0.876376	0			0
1301	VT1169_1299	-0.370872	0.915924	-0.492952	0.964785	0			0
1302	VT1169_1300	0.004776	1	0.146989	1	0			0
1303	VT1169_1301	NA	NA	NA	NA	0			0
1304	VT1169_1302	-0.879975	0.878022	-0.505703	1	0			0
1305	VT1169_1303	0	NA	NA	NA	0			0
1306	VT1169_1304	0	NA	0	NA	0			0
1307	VT1169_1305	NA	NA	NA	NA	0			0
1308	VT1169_1306	0	NA	0	NA	0			0
1309	VT1169_1307	NA	NA	NA	NA	0			0
1310	VT1169_1308	NA	NA	NA	NA	0			0
1311	VT1169_1309	NA	NA	NA	NA	0			0
1312	VT1169_1310	-0.50708	0.712895	-0.31465	0.987046	0			0
1313	VT1169_1311	0.0905509	0.95809	0.311204	0.819401	0			0
1314	VT1169_1312	0.871313	0.818389	0.581635	1	0			0
1315	VT1169_1313	-0.0309986	NA	0.128126	NA	0			0
1316	VT1169_1314	NA	NA	-0.251642	NA	0			0
1317	VT1169_1315	NA	NA	NA	NA	0			0
1318	VT1169_1316	-0.00937582	1	-0.104547	1	0			0
1319	VT1169_1317	0.228058	0.753094	0.231374	0.912002	0			0
1320	VT1169_1318	-0.312295	0.282229	-0.342349	0.265969	0			0
1321	VT1169_1319	0.0117482	1	0.0588629	1	0			0
1322	VT1169_1320	-0.354204	0.505175	-0.524541	0.105492	0			0
1323	VT1169_1321	0.367004	0.126315	0.247988	0.732096	0			0
1324	VT1169_1322	0.00852056	1	0.136163	1	0			0
1325	VT1169_1323	0.394991	0.733547	0.411935	0.860855	0			0
1326	VT1169_1324	0.0643365	0.975776	-0.114329	1	0			0
1327	VT1169_1325	0.184627	0.95809	0.176946	1	0			0
1328	VT1169_1326	0.187702	0.944838	-0.59075	1	0			0
1329	VT1169_1327	-0.180728	0.95809	-0.162534	1	0			0
1330	VT1169_1328	-0.475372	0.299508	-0.439546	0.406308	0			0
1331	VT1169_1329	-0.0603067	0.976423	-0.0937814	1	0			0
1332	VT1169_1330	0.153731	0.906256	0.0606264	1	0			0
1333	VT1169_1331	-0.232685	0.810136	-0.301794	0.836994	0			0
1334	VT1169_1332	-1.32721	NA	-2.00184	NA	0			0
1335	VT1169_1333	-0.604012	0.757937	-0.709105	0.762518	0			0
1336	VT1169_1334	0.256455	0.670617	0.163152	0.949512	0			0
1337	VT1169_1335	2.09545	0.0978994	2.36349	0.0414124	0			0				hit
1338	VT1169_1336	-0.187464	0.836729	-0.205294	0.926809	0			0
1339	VT1169_1337	-0.316119	0.594574	-0.323929	0.711698	0			0
1340	VT1169_1338	-0.379633	0.434753	-0.40568	0.406308	0			0
1341	VT1169_1339	0.183638	0.847223	0.212389	0.931776	0			0
1342	VT1169_1340	0.442074	NA	0	NA	0			0
1343	VT1169_1341	0.730639	0.772556	0.54173	1	0			0
1344	VT1169_1342	-0.124064	0.95809	-0.240134	0.952773	0			0
1345	VT1169_1343	0.0179917	1	-0.121546	1	0			0
1346	VT1169_1344	-0.540409	0.523166	-0.545399	0.620979	0			0
1347	VT1169_1345	NA	NA	NA	NA	0			0
1348	VT1169_1346	-0.0546509	0.980753	-0.0539658	1	0			0
1349	VT1169_1347	0.791426	0.912271	0.625568	1	0			0
1350	VT1169_1348	0.0476693	1	0.527853	1	0			0
1351	VT1169_1349	NA	NA	NA	NA	0			0
1352	VT1169_1350	-0.115767	0.876382	-0.050452	1	0			0
1353	VT1169_1351	NA	NA	NA	NA	0			0
1354	VT1169_1352	NA	NA	NA	NA	0			0
1355	VT1169_1353	0	NA	0	NA	0			0
1356	VT1169_1354	NA	NA	NA	NA	0			0
1357	VT1169_1355	NA	NA	NA	NA	0			0
1358	VT1169_1356	-0.0143233	1	-0.0634803	1	0			0
1359	VT1169_1357	-0.127318	0.885265	-0.0148132	1	0			1	1.63064	0.0259068
1360	VT1169_1358	-0.398811	0.516873	-0.37819	0.628076	0			0
1361	VT1169_1359	-0.0701858	0.982135	-0.0781199	1	0			0
1362	VT1169_1360	-0.376222	0.426735	-0.322453	0.754449	0			0
1363	VT1169_1361	-1.67601	0.565844	-1.25044	0.805425	0			0
1364	VT1169_1362	0.249105	0.886182	0.199479	1	0			0
1365	VT1169_1363	NA	NA	NA	NA	0			0
1366	VT1169_1364	NA	NA	NA	NA	0			0
1367	VT1169_1365	-0.0128177	1	-0.00787819	1	0			0
1368	VT1169_1366	0.993882	0.712895	0.943613	0.880494	0			0
1369	VT1169_1367	-0.784359	NA	-1.14858	NA	0			0
1370	VT1169_1368	0.204925	0.95809	0.199806	1	0			0
1371	VT1169_1369	-0.214827	0.733547	-0.309472	0.566297	0			0
1372	VT1169_1370	-0.161221	0.937084	-0.173558	0.995609	0			0
1373	VT1169_1371	1.72141	0.00329423	1.79553	0.00851044	0			1	2.12135	0.000335036		hit
1374	VT1169_1372	-0.0322882	0.976423	0.0103886	1	0			0
1375	VT1169_1373	-0.0680368	0.996554	-0.143057	1	0			0
1376	VT1169_1374	0.242011	0.445458	0.24332	0.700903	0			0
1377	VT1169_1375	NA	NA	NA	NA	0			0
1378	VT1169_1376	-1.40342	0.0295463	-1.22091	0.127678	0			0			hit
1379	VT1169_1377	0.0315387	0.981001	0.112375	0.959634	0			0
1380	VT1169_1378	0.973547	8.02835e-08	1.05118	1.11334e-05	0			1	6.15264	0.00327428		hit
1381	VT1169_1379	-1.21828	0.408121	0.683417	1	0			0
1382	VT1169_1380	0.363765	0.912719	0.299312	1	0			0
1383	VT1169_1381	-0.972599	0.000853155	-1.0227	0.00127836	0			0			hit
1384	VT1169_1382	-0.11136	0.912271	-0.237845	0.769764	0			0
1385	VT1169_1383	-0.493092	0.548183	-0.629005	0.531885	0			0
1386	VT1169_1384	NA	NA	NA	NA	0			0
1387	VT1169_1385	0.926424	NA	0.771387	1	0			0
1388	VT1169_1386	0.129599	0.960264	0.122051	1	0			0
1389	VT1169_1387	0.203376	0.561715	0.128138	0.977051	0			0
1390	VT1169_1388	0.137594	0.912719	0.172596	0.968135	0			0
1391	VT1169_1389	0.141155	0.818389	0.119937	0.987046	0			0
1392	VT1169_1390	-0.174739	0.937084	-0.232408	0.988367	0			0
1393	VT1169_1391	0.0751385	0.95809	-0.185123	0.843106	0			0
1394	VT1169_1392	-0.168658	0.831532	-0.176798	0.972439	0			0
1395	VT1169_1393	-0.286899	0.818801	-0.340125	0.851513	0			0
1396	VT1169_1394	-0.154911	0.937084	-0.589349	0.560025	0			0
1397	VT1169_1395	0.0918353	0.923472	0.0818447	1	0			0
1398	VT1169_1396	0.328415	NA	0	NA	0			0
1399	VT1169_1397	-0.00186833	1	0.061995	1	0			0
1400	VT1169_1398	-0.373288	0.733547	-0.316062	0.926809	0			0
1401	VT1169_1399	0.334186	0.7941	0.287206	0.961444	0			0
1402	VT1169_1400	0.172857	0.863461	0.19478	0.914192	0			0
1403	VT1169_1401	-0.230464	0.458867	-0.0845393	1	0			0
1404	VT1169_1402	-0.317973	0.114208	-0.476836	0.0014759	0			0			hit
1405	VT1169_1403	0	NA	0	1	0			0
1406	VT1169_1404	-0.277128	0.496314	-0.0982664	1	0			0
1407	VT1169_1405	-0.151708	0.946805	-0.142548	0.991326	0			0
1408	VT1169_1406	0.063844	NA	0.00121594	1	0			0
1409	VT1169_1407	0.020435	0.995605	-0.119145	0.90371	0			0
1410	VT1169_1408	-0.307689	0.814479	-0.261269	0.991326	0			0
1411	VT1169_1409	1.47577	NA	1.55239	0.870054	0			0
1412	VT1169_1410	2.71263	0.000935706	2.79415	0.00168065	0			1	3.51431	0.000561828		hit
1413	VT1169_1411	-1.00598	0.434753	-1.07204	0.493153	1	-6.76001	0.0129578	0			hit
1414	VT1169_1412	0.167969	0.747151	0.0112597	1	0			0
1415	VT1169_1413	0	NA	0	1	0			0
1416	VT1169_1414	0	NA	0	NA	0			0
1417	VT1169_1415	1.43717	3.46676e-10	1.34008	9.22672e-08	0			2	1.35277332504936;1.40486684624463	0.0183744103858634;0.00185281754590198		hit
1418	VT1169_1416	1.98088	0.000253719	2.11345	3.13819e-05	0			1	2.27064	0.0224781		hit
1419	VT1169_1417	NA	NA	NA	NA	0			0
1420	VT1169_1418	NA	NA	NA	NA	0			0
1421	VT1169_1419	0	1	0	1	0			0
1422	VT1169_1420	0	NA	0	NA	0			0
1423	VT1169_1421	0.422646	0.956659	0.544761	0.995609	0			0
1424	VT1169_1422	-0.89648	0.516873	-1.01375	0.616362	0			0
1425	VT1169_1423	NA	NA	NA	NA	0			0
1426	VT1169_1424	NA	NA	NA	NA	0			0
1427	VT1169_1425	0.473002	NA	0.429426	1	0			0
1428	VT1169_1426	NA	NA	NA	NA	0			0
1429	VT1169_1427	0.187485	0.818389	0.201396	0.888612	0			0
1430	VT1169_1428	0.58256	0.860292	0.492338	0.995609	0			0
1431	VT1169_1429	NA	NA	NA	NA	0			0
1432	VT1169_1430	4.19006	NA	2.88834	0.296128	0			0
1433	VT1169_1431	0	NA	0	NA	0			0
1434	VT1169_1432	NA	NA	NA	NA	0			0
1435	VT1169_1433	-0.452944	0.946805	-0.258556	1	0			0
1436	VT1169_1434	0.0895281	NA	-0.266134	NA	0			0
1437	VT1169_1435	-1.06195	0.268109	-1.38669	0.345742	1	-2.05831	0.0185574	0			hit
1438	VT1169_1436	0.105841	0.956659	0.0556459	1	0			0
1439	VT1169_1437	-0.144819	0.95809	-0.141251	1	0			0
1440	VT1169_1438	-0.0678546	0.967928	-0.0457999	1	0			0
1441	VT1169_1439	-0.00369013	1	0.0103023	1	0			0
1442	VT1169_1440	NA	NA	NA	NA	0			0
1443	VT1169_1441	0	NA	0	NA	0			0
1444	VT1169_1442	0	NA	0	NA	0			0
1445	VT1169_1443	NA	NA	NA	NA	0			0
1446	VT1169_1444	NA	NA	NA	NA	0			0
1447	VT1169_1445	NA	NA	NA	NA	0			0
1448	VT1169_1446	-0.785219	0.00121597	-0.791696	0.00171034	0			0			hit
1449	VT1169_1447	0.196485	0.778676	0.163607	0.969746	0			0
1450	VT1169_1448	-0.374329	0.225031	-0.0826745	1	0			0
1451	VT1169_1449	-0.0177174	0.994682	0.049636	1	0			0
1452	VT1169_1450	NA	NA	NA	NA	0			0
1453	VT1169_1451	-1.93652	2.49733e-09	-1.89928	5.22077e-12	1	-1.04735	0.0230667	0			hit
1454	VT1169_1452	0.0604784	0.95809	0.0391221	1	0			0
1455	VT1169_1453	-0.96516	0.000304109	-0.922593	0.008928	0			0			hit
1456	VT1169_1454	-0.762679	0.563862	-0.76799	0.655321	0			0
1457	VT1169_1455	0.242682	0.818389	0.0791343	1	0			0
1458	VT1169_1456	-0.21711	0.961643	-1.8413	NA	0			0
1459	VT1169_1457	-0.195989	0.984963	-0.323219	1	0			0
1460	VT1169_1458	NA	NA	NA	NA	0			0
1461	VT1169_1459	NA	NA	NA	NA	0			0
1462	VT1169_1460	NA	NA	NA	NA	0			0
1463	VT1169_1461	1.4731	0.00121597	1.55934	0.000272994	0			1	2.14134	2.03631e-05		hit
1464	VT1169_1462	-0.0341003	1	-0.0308197	1	0			0
1465	VT1169_1463	-0.938618	0.445458	-1.21502	0.243658	0			0
1466	VT1169_1464	2.17323	3.47924e-12	2.27405	4.62363e-13	0			2	1.91732917932635;3.11623570345042	2.11440961258165E-06;0.000212147666175172		hit
1467	VT1169_1465	1.42814	3.9268e-06	1.46192	1.6494e-06	0			1	1.8719	0.000335036		hit
1468	VT1169_1466	1.85358	NA	2.41136	0.57671	0			0
1469	VT1169_1467	-0.809617	NA	-0.800325	1	0			0
1470	VT1169_1468	0.539203	0.000971119	0.540792	0.00702021	0			0				hit
1471	VT1169_1469	NA	NA	NA	NA	0			0
1472	VT1169_1470	0.0255911	0.994682	-0.384593	0.692394	0			0
1473	VT1169_1471	NA	NA	NA	NA	0			0
1474	VT1169_1472	NA	NA	NA	NA	0			0
1475	VT1169_1473	NA	NA	NA	NA	0			0
1476	VT1169_1474	-1.43967	NA	-1.62983	NA	0			0
1477	VT1169_1475	1.70228	7.14623e-15	1.6182	3.93666e-15	0			3	1.57319118353673;2.00725451386537;1.57973656441458	5.77569243203407E-06;0.0014368510352235;2.80546728430431E-05		hit
1478	VT1169_1476	NA	NA	NA	NA	0			0
1479	VT1169_1477	0.969258	0.545194	0.662482	0.799171	0			0
1480	VT1169_1478	0.0406834	0.980753	0.0437039	1	0			0
1481	VT1169_1479	0.0637648	0.95809	0.0264951	1	0			0
1482	VT1169_1480	0.0279381	0.977081	-0.227365	0.619508	0			0
1483	VT1169_1481	0.0466068	0.95809	0.0131518	1	0			0
1484	VT1169_1482	-0.0194033	0.994153	-0.0230716	1	0			0
1485	VT1169_1483	0	NA	0	NA	0			0
1486	VT1169_1484	0.377824	0.747151	0.327998	0.90371	0			0
1487	VT1169_1485	-0.134479	NA	0.216845	NA	0			0
1488	VT1169_1486	0.0385685	1	-0.854249	NA	0			0
1489	VT1169_1487	-0.454311	NA	-0.449334	NA	0			0
1490	VT1169_1488	-0.386955	0.539747	0.242556	1	0			0
1491	VT1169_1489	-0.282866	0.500576	-0.309843	0.506719	0			0
1492	VT1169_1490	0	NA	0	NA	0			0
1493	VT1169_1491	-0.158564	0.95809	-0.37543	0.876376	0			0
1494	VT1169_1492	-0.371288	0.860197	-0.395066	0.949512	0			0
1495	VT1169_1493	-0.316645	0.162944	-0.379816	0.179527	0			0
1496	VT1169_1494	0	NA	NA	NA	0			0
1497	VT1169_1495	NA	NA	NA	NA	0			0
1498	VT1169_1496	0.52451	NA	0.430277	1	0			0
1499	VT1169_1497	-0.854416	0.294549	-0.650553	0.590494	0			0
1500	VT1169_1498	-0.105834	0.944033	-0.121475	0.995609	0			0
1501	VT1169_1499	0.386721	0.754698	0.346136	0.909894	0			0
1502	VT1169_1500	-0.0855809	0.937084	-0.0954605	1	0			0
1503	VT1169_1501	-0.798811	NA	-0.445467	1	0			0
1504	VT1169_1502	0.684353	0.809794	0.536486	0.995609	0			0
1505	VT1169_1503	0.236962	0.700444	0.171626	0.980337	0			0
1506	VT1169_1504	-0.251681	0.370882	-0.380102	0.0280375	0			0			hit
1507	VT1169_1505	-0.103953	0.879297	0.106565	1	0			0
1508	VT1169_1506	0.595557	0.733547	0.549843	0.90371	0			0
1509	VT1169_1507	0.0718088	0.95809	0.0578611	1	0			0
1510	VT1169_1508	-0.263687	0.448091	-0.094642	1	0			0
1511	VT1169_1509	-0.205163	0.937084	-0.265973	0.97483	0			0
1512	VT1169_1510	0.187362	0.663372	0.208401	0.681837	0			0
1513	VT1169_1511	1.63999	NA	2.66791	0.467051	0			0
1514	VT1169_1512	-1.72637	0.462215	-1.17386	0.839807	0			0
1515	VT1169_1513	0.0159729	1	0.0245619	1	0			0
1516	VT1169_1514	-0.471964	NA	0.195991	1	0			0
1517	VT1169_1515	-0.809177	0.210106	-1.20351	0.0541081	0			0
1518	VT1169_1516	-0.509992	0.207319	-0.498901	0.289588	0			0
1519	VT1169_1517	0.322672	0.95809	0.220275	1	0			0
1520	VT1169_1518	-0.204099	0.505175	-0.25396	0.234894	0			0
1521	VT1169_1519	-0.190742	NA	0	NA	0			0
1522	VT1169_1520	0.14903	0.937084	0.156947	1	0			0
1523	VT1169_1521	-0.872004	NA	-1.17563	0.944575	0			0
1524	VT1169_1522	0.452746	NA	0.267103	1	0			0
1525	VT1169_1523	-0.207733	0.920928	-0.340513	1	0			0
1526	VT1169_1524	NA	NA	NA	NA	0			0
1527	VT1169_1525	NA	NA	NA	NA	0			0
1528	VT1169_1526	NA	NA	NA	NA	0			0
1529	VT1169_1527	0.308512	NA	0.432408	1	0			0
1530	VT1169_1528	NA	NA	NA	NA	0			0
1531	VT1169_1529	NA	NA	NA	NA	0			0
1532	VT1169_1530	NA	NA	NA	NA	0			0
1533	VT1169_1531	0	NA	0	NA	0			0
1534	VT1169_1532	NA	NA	NA	NA	0			0
1535	VT1169_1533	0	NA	NA	NA	0			0
1536	VT1169_1534	NA	NA	NA	NA	0			0
1537	VT1169_1535	NA	NA	NA	NA	0			0
1538	VT1169_1536	NA	NA	NA	NA	0			0
1539	VT1169_1537	NA	NA	NA	NA	0			0
1540	VT1169_1538	NA	NA	NA	NA	0			0
1541	VT1169_1539	NA	NA	NA	NA	0			0
1542	VT1169_1540	NA	NA	NA	NA	0			0
1543	VT1169_1541	0	NA	0	NA	0			0
1544	VT1169_1542	NA	NA	NA	NA	0			0
1545	VT1169_1543	0	NA	0	NA	0			0
1546	VT1169_1544	-0.00559672	1	-0.0189036	1	0			0
1547	VT1169_1545	-0.0128394	1	-0.163892	1	0			0
1548	VT1169_1546	-0.487169	0.0857812	-0.500073	0.225677	0			0
1549	VT1169_1547	-0.00714017	1	-0.0530512	1	0			0
1550	VT1169_1548	1.50962	0.181203	1.5181	0.214987	0			0
1551	VT1169_1549	0.216366	0.976884	0.141521	1	0			0
1552	VT1169_1550	-0.480168	0.764377	-0.411598	0.951866	0			0
1553	VT1169_1551	-0.219529	0.365693	-0.103287	0.926809	0			0
1554	VT1169_1552	-0.0824217	0.976423	-0.102323	1	0			0
1555	VT1169_1553	-0.361896	0.886182	-0.263143	1	0			0
1556	VT1169_1554	-0.170077	0.66971	-0.326207	0.199662	0			0
1557	VT1169_1555	-0.129029	0.937797	-0.125165	1	0			0
1558	VT1169_1556	0.229861	0.923472	0.0572316	1	0			0
1559	VT1169_1557	0.280273	0.796696	0.278159	0.931776	0			0
1560	VT1169_1558	0.0653547	0.995605	NA	NA	0			0
1561	VT1169_1559	-0.194018	0.984963	-0.364613	1	0			0
1562	VT1169_1560	-0.32618	0.70753	-0.28054	0.923129	0			0
1563	VT1169_1561	0.856995	0.598915	0.989869	0.614063	0			0
1564	VT1169_1562	-0.0730322	0.984963	-0.119781	1	0			0
1565	VT1169_1563	-0.209628	0.865783	-0.163864	1	0			0
1566	VT1169_1564	0.288738	0.847223	0.315337	0.99472	0			0
1567	VT1169_1565	-0.0664045	0.988812	-0.144779	1	0			0
1568	VT1169_1566	0.155436	0.886182	0.331825	0.576228	0			0
1569	VT1169_1567	0.477434	0.850731	0.442285	0.97972	0			0
1570	VT1169_1568	0.186962	0.968965	0.0772005	1	0			0
1571	VT1169_1569	0	NA	NA	NA	0			0
1572	VT1169_1570	0.00988199	1	0.0622077	1	0			0
1573	VT1169_1571	1.40118	NA	NA	NA	0			0
1574	VT1169_1572	NA	NA	NA	NA	0			0
1575	VT1169_1573	NA	NA	NA	NA	0			0
1576	VT1169_1574	NA	NA	NA	NA	0			0
1577	VT1169_1575	NA	NA	NA	NA	0			0
1578	VT1169_1576	NA	NA	NA	NA	0			0
1579	VT1169_1577	NA	NA	NA	NA	0			0
1580	VT1169_1578	NA	NA	NA	NA	0			0
1581	VT1169_1579	0	NA	0	1	0			0
1582	VT1169_1580	-0.087164	0.883705	-0.0348975	1	0			0
1583	VT1169_1581	-1.55755	0.4305	-2.21891	0.389987	0			0
1584	VT1169_1582	NA	NA	NA	NA	0			0
1585	VT1169_1583	0.562647	NA	0.896201	NA	0			0
1586	VT1169_1584	1.84923	0.465415	2.09017	0.508995	0			0
1587	VT1169_1585	0.259241	0.571613	0.268238	0.692394	0			0
1588	VT1169_1586	0.257725	0.95809	0.222613	1	0			0
1589	VT1169_1587	NA	NA	NA	NA	0			0
1590	VT1169_1588	NA	NA	NA	NA	0			0
1591	VT1169_1589	NA	NA	NA	NA	0			0
1592	VT1169_1590	0	NA	0	NA	0			0
1593	VT1169_1591	NA	NA	NA	NA	0			0
1594	VT1169_1592	NA	NA	NA	NA	0			0
1595	VT1169_1593	0	NA	0	NA	0			0
1596	VT1169_1594	NA	NA	NA	NA	0			0
1597	VT1169_1595	NA	NA	NA	NA	0			0
1598	VT1169_1596	NA	NA	NA	NA	0			0
1599	VT1169_1597	NA	NA	NA	NA	0			0
1600	VT1169_1598	NA	NA	NA	NA	0			0
1601	VT1169_1599	NA	NA	NA	NA	0			0
1602	VT1169_1600	NA	NA	NA	NA	0			0
1603	VT1169_1601	NA	NA	NA	NA	0			0
1604	VT1169_1602	NA	NA	NA	NA	0			0
1605	VT1169_1603	NA	NA	NA	NA	0			0
1606	VT1169_1604	NA	NA	NA	NA	0			0
1607	VT1169_1605	0.0741107	0.95809	0.0559613	1	0			0
1608	VT1169_1606	2.71638	0.0779087	2.1288	0.11693	0			0
1609	VT1169_1607	-0.209115	0.768747	-0.190129	0.947721	0			0
1610	VT1169_1608	0.108869	0.906979	0.0677011	1	0			0
1611	VT1169_1609	NA	NA	NA	NA	0			0
1612	VT1169_1610	-0.824519	NA	-0.90756	1	0			0
1613	VT1169_1611	0.15693	0.749495	0.0830103	1	0			0
1614	VT1169_1612	0.186569	0.906256	0.13355	1	0			0
1615	VT1169_1613	0.47963	0.592874	0.568029	0.545556	0			0
1616	VT1169_1614	0.00395151	1	0.00147235	1	0			0
1617	VT1169_1615	NA	NA	NA	NA	0			0
1618	VT1169_1616	-1.1199	0.591126	-1.25661	0.853623	0			0
1619	VT1169_1617	0.532703	0.886182	0.608763	0.944575	0			0
1620	VT1169_1618	1.092	9.114e-15	1.0948	2.98707e-13	0			1	1.59048	2.48202e-08		hit
1621	VT1169_1619	-0.145923	NA	-0.363929	1	0			0
1622	VT1169_1620	0.526048	0.106118	0.158499	1	0			0
1623	VT1169_1621	0.435077	0.14055	0.390941	0.235065	0			0
1624	VT1169_1622	-0.360483	0.92694	-0.280702	1	0			0
1625	VT1169_1623	-0.944056	NA	-0.552039	1	0			0
1626	VT1169_1624	-0.0180111	0.997105	-0.0223608	1	0			0
1627	VT1169_1625	0.723812	0.08268	0.759948	0.0505408	0			1	0.96771	0.0363143		hit
1628	VT1169_1626	0.250081	0.801103	0.270637	0.901392	0			0
1629	VT1169_1627	-0.322844	0.339002	-0.266265	0.620979	0			0
1630	VT1169_1628	-0.222852	0.902931	-0.212036	1	0			0
1631	VT1169_1629	-0.764274	0.806605	-0.756296	0.936564	0			0
1632	VT1169_1630	-2.84363	0.000328058	-3.20646	3.13819e-05	0			0			hit
1633	VT1169_1631	0.513491	8.30143e-05	0.380151	0.0655131	0			0				hit
1634	VT1169_1632	0.00236951	1	0.0396681	1	0			0
1635	VT1169_1633	-0.401849	0.106118	-0.401952	0.294206	0			0
1636	VT1169_1634	-1.35583	0.225031	-1.79427	0.033209	0			0			hit
1637	VT1169_1635	0.343037	0.700444	0.319558	0.904814	0			0
1638	VT1169_1636	0.419701	0.227981	0.0972466	0.936564	0			0
1639	VT1169_1637	0	NA	0	NA	0			0
1640	VT1169_1638	0.331704	0.539425	0.255807	0.833763	0			0
1641	VT1169_1639	-0.261652	NA	-0.311378	NA	0			0
1642	VT1169_1640	-0.00937485	1	0.0261448	1	0			0
1643	VT1169_1641	0.484866	NA	0.404115	1	0			0
1644	VT1169_1642	-0.00442122	1	0.135939	1	0			0
1645	VT1169_1643	0.295626	0.657209	0.276099	0.827034	0			0
1646	VT1169_1644	0.466661	0.491372	0.610114	0.441716	0			0
1647	VT1169_1645	0.0643153	0.977081	0.0406873	1	0			0
1648	VT1169_1646	0.108312	0.944838	0.181176	0.939043	0			0
1649	VT1169_1647	0.106233	0.968965	0.0144786	1	0			0
1650	VT1169_1648	-0.0499368	0.994682	-0.0211918	1	0			0
1651	VT1169_1649	-0.463593	0.937084	0.13238	1	0			0
1652	VT1169_1650	0.641431	0.518034	0.424127	0.877879	0			0
1653	VT1169_1651	0.402582	0.415666	0.337649	0.681837	0			1	5.8477	0.000815169		hit
1654	VT1169_1652	1.35536	0.137341	1.53292	0.0541081	0			0
1655	VT1169_1653	0.193316	0.761465	0.696345	NA	0			0
1656	VT1169_1654	1.62051	0.0100881	1.55857	0.0134212	0			0				hit
1657	VT1169_1655	1.17798	0.049147	2.07575	0.0321791	0			0				hit
1658	VT1169_1656	NA	NA	NA	NA	0			0
1659	VT1169_1657	0	NA	NA	NA	0			0
1660	VT1169_1658	0.25579	0.95809	0.263599	1	0			0
1661	VT1169_1659	-0.252707	0.754698	-0.308252	0.777151	0			0
1662	VT1169_1660	0.0434496	0.984963	1.65955	NA	0			1	6.75016	0.0170542		hit
1663	VT1169_1661	NA	NA	NA	NA	0			0
1664	VT1169_1662	-0.475033	NA	-0.472196	NA	0			0
1665	VT1169_1663	-0.0607171	0.976423	-0.140961	1	0			0
1666	VT1169_1664	-0.135611	0.781753	-0.211645	0.639068	0			0
1667	VT1169_1665	-0.650542	0.0631009	-0.626807	0.128623	0			0
1668	VT1169_1666	-0.203705	0.545194	-0.321204	0.159845	0			0
1669	VT1169_1667	-0.312627	NA	-0.413674	1	0			0
1670	VT1169_1668	-0.0900603	0.985417	-0.111119	1	0			0
1671	VT1169_1669	-0.324095	0.754698	-0.331793	0.880494	0			0
1672	VT1169_1670	0.0102032	1	0.0617262	1	0			0
1673	VT1169_1671	-0.437061	NA	-0.443912	1	0			0
1674	VT1169_1672	-0.136439	0.810136	-0.206386	0.893925	0			0
1675	VT1169_1673	0.510168	NA	0.522721	1	0			0
1676	VT1169_1674	0.153742	0.886182	0.119289	1	0			0
1677	VT1169_1675	0.0731426	0.95809	-1.78598	0.628076	0			0
1678	VT1169_1676	-0.142098	0.937084	-0.219084	1	0			0
1679	VT1169_1677	0.563471	0.0603028	0.581746	0.107525	0			0
1680	VT1169_1678	-0.337123	0.937084	-0.776628	0.880494	0			0
1681	VT1169_1679	0.528516	0.912271	NA	NA	0			0
1682	VT1169_1680	-0.155722	0.847223	-0.111227	0.977051	1	-1.40662	0.0385124	0			hit
1683	VT1169_1681	0.0111697	1	-0.19137	0.97144	0			0
1684	VT1169_1682	-0.141164	0.873165	-0.145417	0.972439	0			0
1685	VT1169_1683	0.123692	0.93839	0.251424	0.893925	0			0
1686	VT1169_1684	-0.392634	0.818801	-0.255434	1	0			0
1687	VT1169_1685	-0.0581725	0.980753	-0.0192969	1	0			0
1688	VT1169_1686	-0.533018	NA	-0.948585	0.876376	0			0
1689	VT1169_1687	0.578931	0.956744	0.428257	1	0			0
1690	VT1169_1688	NA	NA	NA	NA	0			0
1691	VT1169_1689	-1.94817	NA	-2.35111	NA	0			0
1692	VT1169_1690	1.1262	0.648362	2.15455	0.602904	0			0
1693	VT1169_1691	0.0644744	NA	-0.114324	1	0			0
1694	VT1169_1692	NA	NA	0.610555	0.944961	0			0
1695	VT1169_1693	0.0552991	0.976884	0.0644527	1	0			0
1696	VT1169_1694	-1.0575	NA	-0.99405	NA	0			0
1697	VT1169_1695	0.176152	0.982312	0.217355	1	0			0
1698	VT1169_1696	NA	NA	NA	NA	0			0
1699	VT1169_1697	NA	NA	NA	NA	0			0
1700	VT1169_1698	-0.891832	NA	NA	NA	0			0
1701	VT1169_1699	0.699601	NA	0	NA	0			0
1702	VT1169_1700	NA	NA	NA	NA	0			0
1703	VT1169_1701	0.106117	0.928902	-0.265475	0.315095	0			0
1704	VT1169_1702	0	NA	NA	NA	0			0
1705	VT1169_1703	NA	NA	NA	NA	0			0
1706	VT1169_1704	NA	NA	NA	NA	0			0
1707	VT1169_1705	0.25378	0.239927	0.263393	0.329189	0			0
1708	VT1169_1706	NA	NA	NA	NA	0			0
1709	VT1169_1707	0.422901	0.271412	0.451701	0.268874	0			0
1710	VT1169_1708	-0.0892838	0.937084	-0.767204	0.000343742	0			0			hit
1711	VT1169_1709	-0.0526877	0.960264	0.0624757	1	0			0
1712	VT1169_1710	-0.239473	0.946805	-0.275956	1	0			0
1713	VT1169_1711	0.444105	0.185451	0.331711	0.614063	0			0
1714	VT1169_1712	-0.186804	0.914468	-0.198581	0.987981	0			0
1715	VT1169_1713	0.0648139	0.958304	0.112202	0.987046	0			0
[truncated: 2,176 more rows]

## Sheet: ox-v-anox (2)
ox-v-anox?	locus tag	lfc	padj	lfc.trim	padj.trim	-sites	lfc.-sites	padj.-sites	+sites	lfc.+sites	padj.+sites	category			activity
[truncated: 189 more rows]

[truncated: 13 more sheets: ox-v-mono, anox-v-mono, mono (1), mono (2), amino acids (mono), ox-v-co, anox-v-co, mono-v-co (1), mono-v-co (2), amino acids (co), mono-v-co (specific), COGs, KEGG modules]
